# Supplementary material for: Evaluation of a digital entomological surveillance planning tool for malaria vector control: Three country mixed methods pilot study
Source: PLoS One. 2025 Mar 10;20(3):e0303915. doi: 10.1371/journal.pone.0303915 (PMC11892875; doi:10.1371/journal.pone.0303915)
Supplement: S8 Text — S6_Knowledge Assessment Responses. Pseudonymized knowledge and self-efficacy response data. (XLSX) [file pone.0303915.s008.xlsx]

## Sheet: Form responses 1
Country	Timestamp	Assessment stage	What is the first step in designing an entomological surveillance plan?	How would you best describe a minimum essential indicator?	Why is it important to analyze and collect data from surveys on human behaviors together with entomological data?	List 3 key considerations when selecting entomological sampling methods for a baseline survey.	If using the human landing catch technique is not possible, which of the following sampling methods can be used as a proxy for data on vector occurrence, density, and biting behaviour? Select all that apply	Which site type is important for measuring trends over time?	How would you best describe a gap in protection?	A baseline survey to determine when and where people are exposed to vector biting has generated the following data on exposure risk (cumulative adjusted human biting rate). Give two recommendations for interventions based on this data.	An entomological investigation has generated the following data on 3 vector species in area X. Species A was found in large numbers biting indoors and outdoors throughout the night. Species B was found in large numbers biting outside in the evening. Species C was found in smaller numbers biting outside in the evening. Species A & C larvae was found in small rain filled temporary bodies of water. …	Based on the data from the previous question and using a number to represent the month, which two months would be the optimal time to deploy larvicide in rice fields____ & ____	What are the minimum essential indicators to determine whether IRS should be introduced in Mangochi district? Select all that apply	Which of the following are advisable sampling method(s) to determine whether IRS should be used? Select one answer	Why did you choose your answer to the previous question?		True or false, outdoor human landing catches would not provide useful data for the Mangochi district case study?	Which of the following analytical technique can be used to determine the mechanism of resistance?	Which of the following objectives relates to the identification of gaps in protection caused by human behaviour? Select all that apply.	I can remain calm when facing difficulties in entomological surveillance planning because I can rely on my abilities.	When I am confronted with a problem in entomological surveillance planning, I can usually find several solutions.	Whatever comes my way in entomological surveillance planning, I can usually handle it.	My past experiences in entomological surveillance planning have prepared me well for my occupational future.	I meet the goals that I set for myself in entomological surveillance planning.	I feel prepared for most of the demands in entomological surveillance planning.	I feel confident in my ability to design an entomological surveillance plan.	I feel confident in my ability to identify and formulate a specific programmatically relevant question for entomological surveillance.	I feel confident in my ability to select appropriate minimum essential indicators based on my entomological surveillance question.	I feel confident in my ability to select appropriate sampling methods/ entomological techniques based on my entomological surveillance question.	I feel confident in my ability to develop an appropriate sampling design based on my entomological surveillance question.	I feel confident in my ability to develop an affordable entomological surveillance plan.	I feel confident in my ability to communicate my entomological surveillance plan to stakeholders/ decision makers.
A	2023-01-23 08:13:25	Pre	Identify and formulate a specific programmatically relevant question	Any requisite indicator deemed indispensable to correctly measuring the outcome of interest and generating actionable data for decision-making	It allows for the identification of human drivers of exposure	1. Sampling area 2. Cost 3. Human resource	Human baited traps, CDC light trap placed outside, CDC light trap placed next to sleeping human, CO2 modified CDC light trap, Human odor baited traps	Sentinel site	Term used to describe a human’s potential exposure to malaria due to a lack of effective malaria treatment and/or prevention being in place	1. Indoor Residual Spraying 2. Insecticide treated nets	3	1 & 2	Vector occurrence, Vector density, Seasonality (adult vectors), Human biting rate, Biting time, Biting location, Indoor resting density, Resistance frequency, Resistance status	Indoor resting collections and human landing catch or proxy	Indoor resting determines whether mosquitoes will be in contact with the chemical on the wall. And HLC will determine if the vector bites indoor or outdoor. After feeding e.g. indoors, most likely it will rest on the walls		FALSE	PCR	Determine adult vector species composition, Determine adult vector species seasonality/ appropriate timing of interventions, Determine impact of adult vector control interventions (e.g., IRS, LLINs), Determine adult vector behaviour, Determine insecticide resistance composition, Determine malaria transmission potential, Determine host preference of adult vectors, Determine larval composition, Det…	1	1	2	6	6	5	4	5	5	5	4	3	5
A	2023-01-23 08:19:37	Pre	Identify and formulate a specific programmatically relevant question	Any requisite indicator deemed indispensable to correctly measuring the outcome of interest and generating actionable data for decision-making	It allows for the identification of human drivers of exposure	Objectives, Human capacity, Finances	Human baited traps, CDC light trap placed next to sleeping human, Human odor baited traps	Sentinel site	Term used to describe a human’s potential exposure to malaria due to a lack of effective malaria treatment and/or prevention being in place	Provide an LLIN and spray the inside walls of the house	LLINs should be deployed from Month 3	3 and 4	Vector density, Biting time, Biting location, Resistance status	Indoor resting collections and human landing catch or proxy	IRS targets vectors that bite and rest on the inside wall surfaces		FALSE	PCR	Determine adult vector behaviour, Determine access to, quality, and/or usage of interventions, Determine human behaviours and associated risk factors	1	1	1	4	4	4	5	5	5	5	5	5	5
A	2023-01-23 08:20:50	Pre	Identify the minimum essential indicators to collect	Any requisite indicator deemed indispensable to correctly measuring the outcome of interest and generating actionable data for decision-making	It allows for the identification of human drivers of exposure	Vector biology, anthropological issues, environmental	Human baited traps, Indoor resting collections, CDC light trap placed outside, CDC light trap placed next to sleeping human	Sentinel site	Term used to describe a human’s potential exposure to malaria due to a lack of effective malaria treatment and/or prevention being in place	BEDNETS AND IRS	2	2 and 4	Vector density, Biting location, Indoor resting density, Resistance status	Indoor resting collections, human landing catch or proxy and larval surveys	irs should be used where there is anthropopholy and endophagy		TRUE	PCR	Determine access to, quality, and/or usage of interventions, Determine human behaviours and associated risk factors	6	6	6	6	6	6	6	6	6	6	6	5	6
A	2023-01-23 08:22:02	Pre	Identify and formulate a specific programmatically relevant question	Any entomological surveillance indicator that a program has the capacity and resources to collect	It allows for the identification of human drivers of exposure	1. Question to be answered 2. Mosquito behavior 3. Capacity to carry it out	Human baited traps, Indoor resting collections, CDC light trap placed outside, CDC light trap placed next to sleeping human, CO2 modified CDC light trap, Gravid traps, Human odor baited traps	Sentinel site	Term used to describe a human’s potential exposure to malaria due to a lack of effective malaria treatment and/or prevention being in place	1. Increase net coverage to in protect people sleeping with no net 2. Protect people awake inside to reduce risk i.e IRS	4	3&4	Vector occurrence, Vector density, Seasonality (adult vectors), Larval habitat availability, Human biting rate, Biting location, Indoor resting density, Resistance status	Indoor resting collections, human landing catch or proxy and larval surveys	You need to understand the source of mosquito production(larval surveys), mosquito Behaviour (indoor resting) and presence of vector biting humans ( HLC).		TRUE	PCR	Determine adult vector species composition, Determine adult vector species seasonality/ appropriate timing of interventions, Determine impact of adult vector control interventions (e.g., IRS, LLINs), Determine adult vector behaviour, Determine insecticide resistance composition, Determine host preference of adult vectors, Determine human behaviours and associated risk factors	4	5	4	5	5	4	5	5	5	5	4	4	5
A	2023-01-23 08:24:31	Pre	Identify and formulate a specific programmatically relevant question	Any entomological surveillance indicator that a program has the capacity and resources to collect	It allows for the identification of human drivers of exposure	Vector ecology, vector behavior	Human baited traps, Indoor resting collections, Human odor baited traps	Sentinel site	Term used to describe a human’s potential exposure to malaria due to a lack of effective malaria treatment and/or prevention being in place	LLIN's, IRS	3	12 and 1	Vector occurrence, Vector density, Seasonality (adult vectors), Human biting rate, Biting location, Indoor resting density	Indoor resting collections, human landing catch or proxy and larval surveys	IRS targets endophilic mosquitoes		FALSE	PCR	Determine adult vector species seasonality/ appropriate timing of interventions, Determine impact of adult vector control interventions (e.g., IRS, LLINs), Determine malaria transmission potential, Determine human behaviours and associated risk factors	5	5	5	4	4	4	3	4	4	5	4	3	2
A	2023-01-23 08:28:20	Pre	Identify and formulate a specific programmatically relevant question	Any requisite indicator deemed indispensable to correctly measuring the outcome of interest and generating actionable data for decision-making	It allows for the identification of human drivers of exposure	1. What question is to be answered 2. The costs involved in using the chosen method 3. The amount of time that it will take	Human baited traps, CDC light trap placed next to sleeping human, CO2 modified CDC light trap, Human odor baited traps	Sentinel site	Term used to describe a human’s potential exposure to malaria due to a lack of effective malaria treatment and/or prevention being in place	1. Insecticide-treated bed nets 2. Indoor residual spraying	4	4 & 7	Vector density, Indoor resting density, Resistance status	Indoor resting collections and human landing catch or proxy	IRS will primarily target vectors which feed/bite and rest indoors		FALSE	PCR	Determine access to, quality, and/or usage of interventions, Determine human behaviours and associated risk factors	5	5	5	6	5	6	6	6	6	6	6	5	4
A	2023-01-23 08:35:08	Pre	Identify and formulate a specific programmatically relevant question	Any requisite indicator deemed indispensable to correctly measuring the outcome of interest and generating actionable data for decision-making	It allows for the identification of human drivers of exposure	knowing the question you want to answer; identifying outcomes that address your question; sample size; available resources	Human baited traps, CDC light trap placed next to sleeping human, CO2 modified CDC light trap, Human odor baited traps	Sentinel site	Term used to describe a human’s potential exposure to malaria due to a lack of effective malaria treatment and/or prevention being in place	1) Assess access to nets and increase if possible/needed. 2) Assess whether people not using nets had access to nets - if they had access, address non-use through education about nets.	2	4 & 7	Vector occurrence, Vector density, Human biting rate, Indoor resting density, Resistance status	Indoor resting collections and human landing catch or proxy	Human landing catch / proxy would provide data on which vectors are biting people in this area. Indoor resting collections would be the most important outcome for knowing which, if any, vectors in this area rest indoors.		FALSE	PCR	Determine access to, quality, and/or usage of interventions, Determine human behaviours and associated risk factors	6	6	6	6	6	6	6	4	6	6	6	4	4
A	2023-01-23 08:41:10	Pre	Identify and formulate a specific programmatically relevant question	Any requisite indicator deemed indispensable to correctly measuring the outcome of interest and generating actionable data for decision-making	It allows for the identification of human drivers of exposure	Study site or area Sample size	Indoor resting collections, CDC light trap placed outside, CDC light trap placed next to sleeping human, CO2 modified CDC light trap, Human odor baited traps	Target site	Term used to describe a human’s potential exposure to malaria outside	Increase the distribution and awareness on Nets. Encourage indoor Spraying and Increase the potency of the insecticides or come up with better insecticides that people can use while awake	10	12 and 2	Vector occurrence, Vector density, Seasonality (adult vectors), Human biting rate, Biting time, Biting location	Indoor resting collections and larval surveys	The number of insects collected will be able to determine the exposure and the importance of the Spraying to eliminate the vectors		FALSE	WHO tube bioassays	Determine adult vector species composition, Determine adult vector species seasonality/ appropriate timing of interventions, Determine impact of adult vector control interventions (e.g., IRS, LLINs), Determine insecticide resistance composition, Determine larval composition	2	2	2	3	4	3	2	2	2	3	2	3	2
A	2023-01-23 08:49:59	Pre	Identify and formulate a specific programmatically relevant question	Any entomological surveillance indicator that a program has the capacity and resources to collect	It allows for the identification of human drivers of exposure	capacity (technical expertise), efficiency of the sampling method and funding,	Human baited traps, CDC light trap placed next to sleeping human, CO2 modified CDC light trap, Human odor baited traps	Sentinel site	Term used to describe a human’s potential exposure to malaria due to a lack of effective malaria treatment and/or prevention being in place	use insecticide treated nets(ITNs), use indoor residual spray method	3	3 and 5	Vector occurrence, Vector density, Human biting rate, Biting time, Biting location, Indoor resting density	Indoor resting collections and human landing catch or proxy	because the vectors found indoors are the ones that are likely to be in contact with the insecticide used in IRS		FALSE	Cone bioassays	Determine access to, quality, and/or usage of interventions, Determine human behaviours and associated risk factors	5	6	6	4	4	4	4	4	4	4	4	5	6
A	2023-01-23 08:54:25	Pre	Identify and formulate a specific programmatically relevant question	Any requisite indicator deemed indispensable to correctly measuring the outcome of interest and generating actionable data for decision-making	It allows for the identification of human drivers of exposure	Type of the vectors in the selected study sites and the previous data Vectors and hosts behaviour The question that the study wants to answer	Human baited traps, Indoor resting collections, CDC light trap placed next to sleeping human, CO2 modified CDC light trap, Gravid traps, Human odor baited traps	Sentinel site	Term used to describe a human’s potential exposure to malaria due to a lack of effective malaria treatment and/or prevention being in place	People should at least use mosquito net to reduce the risky of exposure At least people should use clothes that can cover their body while a work to reduce human-vector contact	Month 1	Month 3, 4, and 5	Vector occurrence, Vector density, Seasonality (adult vectors), Larval habitat availability, Larval habitat occupancy, Human biting rate, Biting time, Biting location, Indoor resting density, Resistance frequency, Resistance status	Indoor resting collections, human landing catch or proxy and larval surveys	It will determine host seeking behaviours, vector occurrence, vector abundance, larval habitants and establish reasons why malaria is still persisting the selected study sites.		FALSE	CDC bottle assay	Determine adult vector species composition, Determine adult vector species seasonality/ appropriate timing of interventions, Determine impact of adult vector control interventions (e.g., IRS, LLINs), Determine adult vector behaviour, Determine insecticide resistance composition, Determine malaria transmission potential, Determine host preference of adult vectors, Determine larval composition, Det…	6	5	2	5	6	6	6	5	6	6	6	6	6
A	2023-01-23 09:00:49	Pre	Identify and formulate a specific programmatically relevant question	Any entomological surveillance indicator that a program has the capacity and resources to collect	It allows for the identification of human drivers of exposure	Place to collect the data, funding available and type of mosquitos to be caught.	Human baited traps, Indoor resting collections, CO2 modified CDC light trap, Human odor baited traps	Sentinel site	Term used to describe a human’s potential exposure to malaria due to a lack of effective malaria treatment and/or prevention being in place	Need more sensitisation programme for increased net usage and need for enhanced health information to prevent mosquito bites when inside their homes.	Month 2	3 and 4	Vector occurrence, Vector density, Larval habitat availability, Biting time, Indoor resting density, Resistance frequency, Resistance status	Indoor resting collections, human landing catch or proxy and larval surveys	To ensure the NMCP plans accordingly.		TRUE	PCR	Determine adult vector species composition, Determine adult vector species seasonality/ appropriate timing of interventions, Determine impact of adult vector control interventions (e.g., IRS, LLINs), Determine adult vector behaviour, Determine insecticide resistance composition, Determine malaria transmission potential, Determine larval composition, Determine access to, quality, and/or usage of i…	1	3	1	1	1	1	1	1	1	1	1	1	1
A	2023-01-23 09:04:34	Pre	Identify and formulate a specific programmatically relevant question	Any requisite indicator deemed indispensable to correctly measuring the outcome of interest and generating actionable data for decision-making	It allows for the identification of human drivers of exposure	Malaria prevalence, site for study, budget	Human baited traps, Indoor resting collections, CDC light trap placed outside, CDC light trap placed next to sleeping human, Human odor baited traps	Target site	Term used to describe a human’s potential exposure to malaria due to a lack of effective malaria treatment and/or prevention being in place	outdoor interventions such as cloths , coils.	5 to 9	5to8	Vector occurrence, Vector density, Seasonality (adult vectors), Larval habitat availability, Human biting rate, Biting time, Biting location, Indoor resting density, Resistance frequency, Resistance status	Indoor resting collections, human landing catch or proxy and larval surveys	because IRS targets indoors		TRUE	PCR	Determine malaria transmission potential, Determine host preference of adult vectors, Determine access to, quality, and/or usage of interventions, Determine human behaviours and associated risk factors	4	3	4	1	3	3	2	4	2	1	1	2	2
A	2023-01-23 12:14:20	Pre	Identify the minimum essential indicators to collect	Any entomological surveillance indicator that a program has the capacity and resources to collect	It allows for the identification of human drivers of exposure	Species type, Species behaviour	Human baited traps, Indoor resting collections, CDC light trap placed next to sleeping human	Sentinel site	Term used to describe a human’s potential exposure to malaria due to a lack of effective malaria treatment and/or prevention being in place	Indoor Residual Spraying and larviciding u	3	5 & 6	Biting location, Indoor resting density, Resistance status	Indoor resting collections and larval surveys	Because resistance mechanism can ve check by DNA		TRUE	PCR	Determine adult vector species composition, Determine impact of adult vector control interventions (e.g., IRS, LLINs), Determine human behaviours and associated risk factors	5	4	5	6	6	4	4	5	5	6	4	5	5
A	2023-01-24 09:40:00	Post	Identify and formulate a specific programmatically relevant question	Any requisite indicator deemed indispensable to correctly measuring the outcome of interest and generating actionable data for decision-making	It allows for the identification of human drivers of exposure	1. Research question/ objective, 2) indicators to be measured and 3) cost	CDC light trap placed next to sleeping human, CO2 modified CDC light trap, Human odor baited traps	Sentinel site	Term used to describe a human’s potential exposure to malaria due to a lack of effective malaria treatment and/or prevention being in place	LLINs and IRS	3	4 & 5	Vector density, Seasonality (adult vectors), Human biting rate, Biting time, Biting location, Indoor resting density, Resistance status	Indoor resting collections and human landing catch or proxy	IRS impacts on indoor resting Anopheles females		FALSE	PCR	Determine access to, quality, and/or usage of interventions, Determine human behaviours and associated risk factors	1	1	1	5	5	5	5	5	5	5	5	5	5
A	2023-01-24 09:48:47	Post	Identify and formulate a specific programmatically relevant question	Any requisite indicator deemed indispensable to correctly measuring the outcome of interest and generating actionable data for decision-making	It allows for the identification of human drivers of exposure	what is the question, what is the outcome/indicator that answers the question, and what resources are available.	Human baited traps, CDC light trap placed outside, CDC light trap placed next to sleeping human, CO2 modified CDC light trap, Human odor baited traps	Sentinel site	Term used to describe a human’s potential exposure to malaria due to a lack of effective malaria treatment and/or prevention being in place	1) Assess people's access to nets and increase access if needed. 2) Assess people's reasons for not using nets, and use BCC if needed.	3	4 & 7	Vector occurrence, Vector density, Human biting rate, Indoor resting density, Resistance frequency	Indoor resting collections and human landing catch or proxy	Use HLC to know which vector are biting humans, and indoor resting collections to know if those vectors rest indoors.		FALSE	PCR	Determine access to, quality, and/or usage of interventions, Determine human behaviours and associated risk factors	6	6	6	6	6	6	6	4	6	6	6	4	4
A	2023-01-24 09:56:27	Post	Identify and formulate a specific programmatically relevant question	Any requisite indicator deemed indispensable to correctly measuring the outcome of interest and generating actionable data for decision-making	It allows for the identification of human drivers of exposure	Sample size The budget The objectives	Human baited traps, Indoor resting collections, CDC light trap placed next to sleeping human, CO2 modified CDC light trap, Human odor baited traps	Sentinel site	Term used to describe a human’s potential exposure to malaria due to a lack of effective malaria treatment and/or prevention being in place	IRS to reduce exposure when awake and inside if there is observed vector resting on walls inside or encourage the use of mosquito repellents. Introduce more nets	3	7 and 8	Vector density, Seasonality (adult vectors), Larval habitat availability, Larval habitat occupancy, Indoor resting density	Indoor resting collections and larval surveys	Indoor resting collections will ensure that IRS will work as an intervention and larval survey will ensure the decrease in adult population flying into the houses and ensure no room for change in behavior.		TRUE	PCR	Determine adult vector behaviour, Determine access to, quality, and/or usage of interventions, Determine human behaviours and associated risk factors	4	4	4	5	4	5	5	5	5	5	5	4	5
A	2023-01-24 09:56:36	Post	Identify and formulate a specific programmatically relevant question	Any requisite indicator deemed indispensable to correctly measuring the outcome of interest and generating actionable data for decision-making	It allows for the identification of human drivers of exposure	minimum	Human baited traps, CDC light trap placed next to sleeping human, Human odor baited traps	Sentinel site	Term used to describe a human’s potential exposure to malaria due to a lack of effective malaria treatment and/or prevention being in place	LLINs and IRS	month 3	5 & 6	Indoor resting density, Resistance frequency, Resistance status	Indoor resting collections and human landing catch or proxy	indoor resting density will provide the information on the resting status of the vector (if indeed they rest indoors) while HLC will provide the indoor and Outdoor biting rests to measure the bitting time and bitting location/place		FALSE	PCR	Determine adult vector behaviour, Determine access to, quality, and/or usage of interventions, Determine human behaviours and associated risk factors	5	6	4	6	5	5	4	5	5	6	5	5	5
A	2023-01-24 09:57:21	Post	Identify and formulate a specific programmatically relevant question	Any requisite indicator deemed indispensable to correctly measuring the outcome of interest and generating actionable data for decision-making	It allows for the identification of human drivers of exposure	1. The research questions 2. Location of the study 3. Budget	Human baited traps, CDC light trap placed next to sleeping human, CO2 modified CDC light trap, Human odor baited traps	Sentinel site	Term used to describe a human’s potential exposure to malaria due to a lack of effective malaria treatment and/or prevention being in place	1. More people sleeping without nest, Increase net coverage and usage 2. More people exposed inside the house because of sleeping late, provide IRS 3. People at risk outside, provide interventions like topical repellants	2	4 and 7	Seasonality (adult vectors), Biting location, Indoor resting density, Resistance frequency, Resistance status	Indoor resting collections and human landing catch or proxy	Because we need to know where mosquitoes are bitting (indoor or outdoor) and where they are resting (indoors).		FALSE	PCR	Determine adult vector species composition, Determine adult vector species seasonality/ appropriate timing of interventions, Determine impact of adult vector control interventions (e.g., IRS, LLINs), Determine adult vector behaviour, Determine insecticide resistance composition, Determine malaria transmission potential, Determine host preference of adult vectors, Determine access to, quality, and…	6	6	6	6	5	5	6	6	6	6	6	6	6
A	2023-01-24 10:02:20	Post	Identify and formulate a specific programmatically relevant question	Any requisite indicator deemed indispensable to correctly measuring the outcome of interest and generating actionable data for decision-making	It allows for the identification of human drivers of exposure	Research question to be answered Objectives of the study Minimum essential indicators for achieving those objectives	Human baited traps, CDC light trap placed next to sleeping human, CO2 modified CDC light trap, Human odor baited traps	Sentinel site	Term used to describe a human’s potential exposure to malaria due to a lack of effective malaria treatment and/or prevention being in place	Insecticide-treated bed nets Topical repellents	3	2 & 5	Vector occurrence, Vector density, Human biting rate, Biting time, Biting location, Indoor resting density, Resistance status	Indoor resting collections and human landing catch or proxy	IRS works on mosquitoes that rest on the walls indoors, therefore indoor resting collections are needed. In addition, HLC or proxy's data will give us information on which mosquitoes are actually biting humans, and where that exposure is (when they're done inside and outdoors). This will let us know if IRS should be introduced or not		FALSE	PCR	Determine access to, quality, and/or usage of interventions, Determine human behaviours and associated risk factors	5	6	6	6	5	6	6	6	6	6	6	6	5
A	2023-01-24 10:03:01	Post	Identify and formulate a specific programmatically relevant question	Any requisite indicator deemed indispensable to correctly measuring the outcome of interest and generating actionable data for decision-making	It allows for the identification of human drivers of exposure	Geographical location of the study area Financial capacity The type of question you would want to answer	CDC light trap placed outside, CDC light trap placed next to sleeping human, CO2 modified CDC light trap, Human odor baited traps	Sentinel site	Term used to describe a human’s potential exposure to malaria due to a lack of effective malaria treatment and/or prevention being in place	There is high protection to people sleeping under net, hence people should sleep under net to reduce human-host contact High risk exposure was observed to the people awake inside, this increase the chances of host-vector contact, people should put on clothes covering their bodies or use repellents	month 1	month 2, 3, and 4	Vector occurrence, Vector density, Seasonality (adult vectors), Larval habitat availability, Larval habitat occupancy, Human biting rate, Resistance frequency, Resistance status	Indoor resting collections, human landing catch or proxy and larval surveys	Indoor resting collections will answer if the IRS will be successful since it will target mosquitoes resting inside houses, Human land catches will target biting patterns of mosquitoes and seasonality, larval surveys will give a clear picture if mosquitoes are still biting people and produce offspring. HLC can also used to check resistance in the mosquitoes. It will also answer the vector abundan…		FALSE	PCR	Determine adult vector species composition, Determine impact of adult vector control interventions (e.g., IRS, LLINs), Determine adult vector behaviour, Determine insecticide resistance composition, Determine malaria transmission potential, Determine access to, quality, and/or usage of interventions, Determine human behaviours and associated risk factors	6	6	6	6	6	6	6	6	6	6	6	6	6
A	2023-01-24 10:04:55	Post	Identify and formulate a specific programmatically relevant question	Any requisite indicator deemed indispensable to correctly measuring the outcome of interest and generating actionable data for decision-making	It allows for the identification of human drivers of exposure	indicators, vector behavior, and budget	CDC light trap placed next to sleeping human	Sentinel site	Term used to describe a human’s potential exposure to malaria due to a lack of effective malaria treatment and/or prevention being in place	LLINs and IRS	Month 3	Month 12 and 1	Vector occurrence, Seasonality (adult vectors), Human biting rate, Biting time, Biting location, Indoor resting density, Resistance status	Indoor resting collections and human landing catch or proxy	IRS targets indoor resting mosquitoes		TRUE	PCR	Determine adult vector behaviour, Determine host preference of adult vectors, Determine human behaviours and associated risk factors	5	5	5	5	5	5	5	5	5	5	5	4	5
A	2023-01-24 10:05:20	Post	Identify and formulate a specific programmatically relevant question	Any requisite indicator deemed indispensable to correctly measuring the outcome of interest and generating actionable data for decision-making	It allows for the identification of human drivers of exposure	funding availability, effectiveness of the sampling method in an area and the capacity of the sampling method to answer our question	Human baited traps, Indoor resting collections, CO2 modified CDC light trap, Human odor baited traps	Sentinel site	Term used to describe a human’s potential exposure to malaria due to a lack of effective malaria treatment and/or prevention being in place	the use of long lasting insecticide treated bed nets(LLINs) and the use of indoor residual spray(IRS)	4	4 and 7	Vector occurrence, Biting time, Biting location, Resistance status	Indoor resting collections and human landing catch or proxy	because IRS is effective on mosquitoes that enters indoors		FALSE	Cone bioassays	Determine access to, quality, and/or usage of interventions, Determine human behaviours and associated risk factors	6	6	6	4	5	6	6	6	5	6	6	6	6
A	2023-01-24 10:09:52	Post	Identify and formulate a specific programmatically relevant question	Any requisite indicator deemed indispensable to correctly measuring the outcome of interest and generating actionable data for decision-making	It allows for the identification of human drivers of exposure	Site, malaria cases and species	Human baited traps, Indoor resting collections, Human odor baited traps	Sentinel site	Term used to describe a human’s potential exposure to malaria due to a lack of effective malaria treatment and/or prevention being in place	Improve on SBCC to encourage communities to use LLIN and cover themselves when outside their homes	3	2 and 3	Vector occurrence, Vector density, Larval habitat availability, Larval habitat occupancy, Human biting rate, Biting time, Resistance frequency, Resistance status	Indoor resting collections and larval surveys	Considered the criteria for minimum essential indicators.		FALSE	PCR	Determine adult vector species seasonality/ appropriate timing of interventions, Determine impact of adult vector control interventions (e.g., IRS, LLINs), Determine adult vector behaviour, Determine insecticide resistance composition, Determine malaria transmission potential, Determine host preference of adult vectors, Determine access to, quality, and/or usage of interventions, Determine human …	5	5	5	5	5	5	6	6	6	5	5	6	5
A	2023-01-24 10:16:36	Post	Identify and formulate a specific programmatically relevant question	Any requisite indicator deemed indispensable to correctly measuring the outcome of interest and generating actionable data for decision-making	It allows for the identification of human drivers of exposure	Budget, relevance to the question, and allignment to our attention objectives of the study	Human baited traps, Indoor resting collections, CDC light trap placed next to sleeping human, CO2 modified CDC light trap, Human odor baited traps	Sentinel site	Term used to describe a human’s potential exposure to malaria due to a lack of effective malaria treatment and/or prevention being in place	Spatial repellents, tropical repellents.	3-10	3-6	Vector density, Seasonality (adult vectors), Human biting rate, Biting time, Biting location, Indoor resting density	Indoor resting collections and human landing catch or proxy	Because IRS is done on adult mosquitoes,indoors and they feed on humans		FALSE	PCR	Determine adult vector species composition, Determine adult vector species seasonality/ appropriate timing of interventions, Determine impact of adult vector control interventions (e.g., IRS, LLINs), Determine adult vector behaviour, Determine insecticide resistance composition, Determine malaria transmission potential, Determine human behaviours and associated risk factors	5	5	6	6	6	6	6	6	5	4	4	5	6
A	2023-01-26 16:20:57	Post	Identify and formulate a specific programmatically relevant question	Any requisite indicator deemed indispensable to correctly measuring the outcome of interest and generating actionable data for decision-making	It allows for the identification of human drivers of exposure	Human resource, budget and indicators	Human baited traps, CDC light trap placed outside, CDC light trap placed next to sleeping human, CO2 modified CDC light trap, Human odor baited traps	Sentinel site	Term used to describe a human’s potential exposure to malaria due to a lack of effective malaria treatment and/or prevention being in place	IRS and ITNs	Month 3	1 and 2	Vector occurrence, Vector density, Seasonality (adult vectors), Human biting rate, Biting time, Biting location, Indoor resting density, Resistance frequency, Resistance status	Indoor resting collections and human landing catch or proxy	The methods can tell us whether mosquitoes in the area bite and rest indoors		TRUE	PCR	Determine adult vector species composition, Determine adult vector species seasonality/ appropriate timing of interventions, Determine impact of adult vector control interventions (e.g., IRS, LLINs), Determine adult vector behaviour, Determine insecticide resistance composition, Determine malaria transmission potential, Determine host preference of adult vectors, Determine access to, quality, and…	1	2	1	6	5	5	6	6	6	6	6	6	5
Country	Timestamp	Fase de avaliação	Qual é a primeira etapa para a concepção de um plano de vigilância entomológica?	Como você melhor descreveria um indicador essencial mínimo?	Por que é importante analisar e colectar dados de pesquisas sobre comportamento humano juntamente com dados entomológicos?	Liste 3 considerações principais ao seleccionar métodos de amostragem entomológica para uma pesquisa de linha de base.	Se o uso da técnica de isca humana não for possível, qual dos seguintes métodos de amostragem pode ser usado em substituição para dados sobre a ocorrência de vetores, densidade e comportamento de picada? Selecione tudo que se aplica	Que tipo de local é importante para medir tendências ao longo do tempo	Como você descreveria melhor uma lacuna na proteção?	Uma pesquisa de linha de base para determinar quando e onde as pessoas são expostas a picadas por vectores gerou os seguintes dados sobre o risco de exposição (taxa de picadas humanas cumulativa ajustada). Dê duas recomendações de intervenções com base nesses dados.	Uma investigação entomológica gerou os seguintes dados sobre 3 espécies de vectores na área X. Espécie A encontrada em grande número picando dentro e fora de casas durante a noite. Espécie B encontrada em grande número picando fora de casa durante a noite. Espécie C encontrada em menor número picando fora de casa durante a noite. Espécie A e C de larvas encontrado em pequenos corpos de água tempo…	ii) Larvicida em campos de arroz _____ & _____	Quais são os indicadores mínimos essenciais para determinar se a PIDOM deve ser introduzida no distrito de Sussundenga? Seleccione todos que possam ser aplicáveis.	Quais dos seguintes métodos de amostragem são recomendáveis para determinar se a PIDOM deve ser usada?	Por que você escolheu sua resposta para a pergunta anterior?	Verdadeiro ou falso, as capturas com isca humana fora das casas não forneceriam dados úteis para o estudo de caso do distrito de Magude?	Qual das seguintes análises pode ser usada para determinar o mecanismo de resistência?	Quais dos seguintes são critérios aconselháveis para a selecção de unidade de amostragem para determinar como a PIDOM está a afectando a densidade vectorial no distrito de Magude? Selecione tudo que se aplica	Posso manter a calma ao enfrentar dificuldades na planificação da vigilância entomológica porque posso confiar em minhas habilidades	Posso manter a calma ao enfrentar dificuldades na planificação da vigilância entomológica porque posso confiar em minhas habilidades	Quando me deparo com um problema na planificação da vigilância entomológica, geralmente consigo encontrar várias soluções	O que quer que surja na minha planificação da vigilância entomológica, geralmente consigo lidar com isso	Minhas experiências anteriores em planificar a vigilância entomológica me prepararam bem para meu futuro ocupacional.	Eu alcanço as metas que estabeleci para mim na planificação da vigilância entomológica	Sinto-me preparado para a maioria das demandas na planificação da vigilância entomológica	Sinto-me confiante na minha capacidade em elaborar um plano de vigilância entomológica	Sinto-me confiante na minha capacidade de identificar e formular uma questão programática relevante específica para vigilância entomológica	Sinto-me confiante na minha capacidade em seleccionar indicadores mínimos essenciais apropriados com base na minha questão de vigilância entomológica	Sinto-me confiante na minha capacidade em seleccionar métodos de amostragem/técnicas entomológicas apropriados com base na minha questão de vigilância entomológica.	Sinto-me confiante, na minha capacidade, em desenvolver um desenho de amostragem apropriado com base na minha questão de vigilância entomológica	Sinto-me confiante na minha capacidade em desenvolver um plano de vigilância entomológica acessível.	Sinto-me confiante na minha capacidade de comunicar o meu plano de vigilância entomológica às partes interessadas/decisores.
B	2023-05-11 10:18:09	Pré	Identificar os indicadores mínimos essenciais a colher/colectar	Qualquer indicador de vigilância entomológica de que um programa tenha capacidade e recursos para coletar	Permite a identificação de factores humanos que conduzem a exposição	Recursos Humanos, infra-estrutura e orcamento	Armadilhas de luz do CDC colocada próximas de voluntário adormecido	Posto sentinela	Termo usado para descrever a potencial exposição de um ser humano à malária devido à falta de tratamento efectivo e/ou prevenção eficaz contra a malária	Irs and ITN	3 and 6	3 and 6	Ocorrência do vector, Densidade do vector, Sasonalidade (vectores adultos), Tempo de picada, Local de picada, Densidade interna de repouso, Estado de Resistência	Coletas de mosquitos em repouso dentro de casas e captura com isca humana ou similar	Para saber se os mosquitos repousam dentro uma vez que a pidom foca mosquitos que repousam nas paredes, a isca humana para entender a hora e local das picadas		Falso	Biensaios de tubos da OMS	Casas pulverizadas com Actellic	1	6	5	2	3	2	2	2	2	2	2	2	2
B	2023-05-11 10:28:19	Pré	Identificar e formular questões especificas programaticamente relevantes	Qualquer indicador necessário considerado indispensável para medir corretamente o resultado de interesse e gerar dados acionáveis para a tomada de decisões	Permite a identificação de factores humanos que conduzem a exposição	Objectivos e indicadores que se pretendem responder; Recursos financeiros e capacidade disponíveis;	Armadilha de tendas com isca Humana	Posto sentinela	Termo usado para descrever a potencial exposição de um ser humano à malária devido à falta de tratamento efectivo e/ou prevenção eficaz contra a malária	PIDOM e redes mosquiteiras tratadas com insecticidas	2	4	Ocorrência do vector, Densidade do vector, Disponibilidade de habitat larval, Tempo de picada, Local de picada, Densidade interna de repouso, Estado de Resistência	Coletas de mosquitos em repouso dentro de casas e captura com isca humana ou similar	E importante saber se os mosquitos descansam dentro das casas ou nao. Porque a PIDOM funciona para mosquitos com este comportamento		Falso	PCR	Casas pulverizadas com Actellic	3	3	3	3	3	3	3	3	3	3	3	3	3
B	2023-05-11 10:30:19	Pré	Identificar e formular questões especificas programaticamente relevantes	Qualquer indicador necessário considerado indispensável para medir corretamente o resultado de interesse e gerar dados acionáveis para a tomada de decisões	Permite a identificação de factores humanos que conduzem a exposição	Custo, eficiencia e disponibilidade de materila	Armadilha de tendas com isca Humana	Posto sentinela	Termo usado para descrever a potencial exposição de um ser humano à malária devido à falta de tratamento efectivo e/ou prevenção eficaz contra a malária	Aumentar acessibilidade e uso de rede e uso de repelentes	1-12	3 &4	Densidade interna de repouso, Estado de Resistência	Coletas em repouso dentro de casas e colectas de larvas	A PIDOM funciona com mosquito que repousa nas casas. Ela tem um impacto nas larvas, alem de que estas serao usadas para a monitoria da susceptibilidade		Falso	PCR	Casas pulverizadas com Actellic	5	6	5	5	6	5	5	5	6	6	6	6	6
B	2023-05-11 10:35:24	Pré	Identificar e formular questões especificas programaticamente relevantes	Qualquer indicador necessário considerado indispensável para medir corretamente o resultado de interesse e gerar dados acionáveis para a tomada de decisões	Permite a identificação de factores humanos que conduzem a exposição	programmatic questions to answer, key entomological indicators to collect, sampling sites	Armadilha de tendas com isca Humana, Coleções de mosquitos dentro de casas, Armadilhas de luz do CDC fora de casas, Armadilhas de luz do CDC colocada próximas de voluntário adormecido, Armadilhas de luz do CDC com CO2, Armadilhas com iscas de odor humano	Posto sentinela	Termo usado para descrever a potencial exposição de um ser humano à malária devido à falta de tratamento efectivo e/ou prevenção eficaz contra a malária	1. There is high exposure of people indoors asleep without bed nets, so increase SBCC campaigns to increase bed net usage; 2. Exposure risk for people awake inside is the second highest, this is exposure before sleep, so bed nets are not effective. Instead consider another intervention like spatial repellents or topical repellents to increase protection	3 & 7	2 and 4	Ocorrência do vector, Densidade do vector, Sasonalidade (vectores adultos), Taxas de picadas humanas, Tempo de picada, Local de picada, Densidade interna de repouso, Frequência de Resistência, Estado de Resistência	Coletas de mosquitos em repouso dentro de casas e captura com isca humana ou similar	Indoor resting collections are key to determine whether the targeted vector acutally rests indoors, and human baiting is to determine whether the vector is anthropophilic		Falso	PCR	Casas pulverizadas com Actellic	4	4	4	4	5	4	4	4	5	5	4	3	4
B	2023-05-11 10:37:20	Pré	Identificar os indicadores mínimos essenciais a colher/colectar	Qualquer indicador necessário considerado indispensável para medir corretamente o resultado de interesse e gerar dados acionáveis para a tomada de decisões	Permite a identificação de factores humanos que conduzem a exposição	Tipo de habitacao tipo de criadouros distancia dos criadouros em relacao as habitacoes	Armadilhas de luz do CDC colocada próximas de voluntário adormecido	Posto sentinela	Termo usado para descrever buracos em uma rede mosquiteira tratada com inseticida	Emplementar a pidom para ambos casos (26% e 44%) respectivamente uso de repelentes e peritroides para diminuir a intensidade da picada	2 e 11 meses	4 e 5 meses	Ocorrência do vector, Densidade do vector, Disponibilidade de habitat larval, Taxas de picadas humanas, Tempo de picada, Local de picada	Coletas de mosquitos em repouso dentro de casas, captura com isca humana ou similar e colecta de larvas	porque estas variaveis permitem saber, que tipo de mosquito existe ,seu comportamento e habitat larval		Falso	PCR	Casas com redes mosquiteiras tratadas com insecticidas de longa duração	5	4	4	4	4	4	3	2	2	2	2	2	2
B	2023-05-11 10:40:39	Pré	Identificar e formular questões especificas programaticamente relevantes	Qualquer indicador necessário considerado indispensável para medir corretamente o resultado de interesse e gerar dados acionáveis para a tomada de decisões	Permite a identificação de factores humanos que conduzem a exposição	1. Indicators to be answered 2. Site selection - e.g indoor or outdoor 3. Study questions	Coleções de mosquitos dentro de casas	Focos	Termo usado para descrever a potencial exposição de um ser humano à malária devido à falta de tratamento efectivo e/ou prevenção eficaz contra a malária	1. Provision of LLINS and other indoor interventions such as IRS to prevent indoor mosquito bites 2. Provision of outdoor interventions such as repellents and LSM to prevent outdoor mosquito bites	February and March	January and April	Ocorrência do vector, Densidade do vector, Sasonalidade (vectores adultos), Disponibilidade de habitat larval, Taxas de picadas humanas, Densidade interna de repouso	Coletas de mosquitos em repouso dentro de casas, captura com isca humana ou similar e colecta de larvas	It's comprehensive and targets both outdoor and indoor vector occurence and biting rates		Falso	Biensaios de tubos da OMS	Casas pulverizadas com Actellic	5	6	5	5	4	4	4	5	4	5	4	4	4
B	2023-05-11 10:40:43	Pré	Identificar e formular questões especificas programaticamente relevantes	Qualquer indicador necessário considerado indispensável para medir corretamente o resultado de interesse e gerar dados acionáveis para a tomada de decisões	Permite a identificação de factores humanos que conduzem a exposição	what ultimate purpose the data will serve, who will be collecting the data, which vector to focus on and where to collect the data.	Coleções de mosquitos dentro de casas, Armadilhas de luz do CDC fora de casas	Local alvo	Termo usado para descrever a potencial exposição de um ser humano à malária devido à falta de tratamento efectivo e/ou prevenção eficaz contra a malária	1. Community education on malaria, it's transmission, prevention and treatment, along with behavior change communication. 2. Once the community has been sensitized over time, distribute nets to them	LLINS: months 2 & 3.	Larvacide months 2 to 7 (or 12 if funding allows)	Ocorrência do vector, Densidade do vector, Sasonalidade (vectores adultos), Disponibilidade de habitat larval, Ocupação do habitat larval, Taxas de picadas humanas, Tempo de picada, Densidade interna de repouso, Frequência de Resistência, Estado de Resistência	Coletas de mosquitos em repouso dentro de casas, captura com isca humana ou similar e colecta de larvas	We need as much information about the vector as possible, in the home at different states and for larvae as well so we can determine whether we are dealing with various species and what the actual mosquito behavior is. Once we can establish this, we can better strategize to contain it.		Verdade	Biensaios de tubos da OMS	Casas pulverizadas com Actellic	4	4	4	4	4	4	4	4	4	4	4	4	4
B	2023-05-11 10:41:52	Pré	Identificar e formular questões especificas programaticamente relevantes	Qualquer indicador necessário considerado indispensável para medir corretamente o resultado de interesse e gerar dados acionáveis para a tomada de decisões	Permite a identificação de factores humanos que conduzem a exposição	1.Capazes de nos fornecer informacao entomologica das questoes de estudo 2. Capazes de se ajustar ao orcamento de estudo 3. Aceitabilidade do metodo na area de realizacao de estudo	Armadilha de tendas com isca Humana, Armadilhas com iscas de odor humano	Posto sentinela	Termo usado para descrever a potencial exposição de um ser humano à malária fora de casa	Combinar a PIDOM e uso de redes mosquiteiras dentro e fora de casa Sensibilizar a comunidade sobre a construcao de casas com beirais fechados	12 meses	2 a 11 meses	Ocorrência do vector, Densidade do vector, Sasonalidade (vectores adultos), Taxas de picadas humanas, Tempo de picada, Local de picada, Densidade interna de repouso, Frequência de Resistência, Estado de Resistência	Coletas de mosquitos em repouso dentro de casas e captura com isca humana ou similar	Porque com esse metodo podemos ter informcao acerca de comportamento de vector no local onde pretendemos fazer PIDOM		Falso	PCR	Casas com redes mosquiteiras tratadas com insecticidas de longa duração	5	1	1	3	2	3	3	4	4	3	3	3	3
B	2023-05-11 10:44:14	Pré	Identificar e formular questões especificas programaticamente relevantes	Qualquer indicador necessário considerado indispensável para entender a resistência aos insecticidas entre vectores adultos	Permite a identificação de factores humanos que conduzem a exposição	1. Indicador de vigilancia entomologica que se pretende avaliar 2. Dados epidemiologicos da area 3. Questao entomologica que se pretende responder	Armadilha de tendas com isca Humana, Coleções de mosquitos dentro de casas, Armadilhas de luz do CDC fora de casas, Armadilhas de luz do CDC colocada próximas de voluntário adormecido	Posto sentinela	Termo usado para descrever a potencial exposição de um ser humano à malária devido à falta de tratamento efectivo e/ou prevenção eficaz contra a malária	Uso de redes mosquiteiras tratadas com insecticida aplicacao da PIDOM	1 e 2	1 e 2	Ocorrência do vector, Densidade do vector, Sasonalidade (vectores adultos), Taxas de picadas humanas, Tempo de picada, Local de picada, Densidade interna de repouso, Frequência de Resistência, Estado de Resistência	Coletas de mosquitos em repouso dentro de casas e captura com isca humana ou similar	Porque deve-se fazer a monitoria da densidade dos mosquitos no interior das habitacoes (Antes e Depois da pulverizacao) e tambem comparar se a taxa de inoculacao entomologica esta a reduzir apos a pulverizacao (usando os mosquitos colhidos atraves da isca humana para determinacao da presenca de esporozoitos atraves do PCR ou ELISA)		Falso	PCR	Casas pulverizadas com Actellic	5	5	5	6	5	5	6	5	5	5	5	5	5
B	2023-05-11 10:44:47	Pré	Identificar e formular questões especificas programaticamente relevantes	Qualquer indicador necessário considerado indispensável para medir corretamente o resultado de interesse e gerar dados acionáveis para a tomada de decisões	Permite a identificação de factores humanos que conduzem a exposição	Os objectivos da pesquisa, periodo de colheita e indicadores a avaliar	Armadilha de tendas com isca Humana, Armadilhas de luz do CDC fora de casas, Armadilhas de luz do CDC colocada próximas de voluntário adormecido, Armadilhas de luz do CDC com CO2	Posto sentinela	Termo usado para descrever a potencial exposição de um ser humano à malária devido à falta de tratamento efectivo e/ou prevenção eficaz contra a malária	Uso de redes mosquiteiras impregnadas e larvicidas	1 e 2	1 e 2	Ocorrência do vector, Densidade do vector, Taxas de picadas humanas, Local de picada, Estado de Resistência	Coletas em repouso dentro de casas e colectas de larvas	Porque a PIDOM e orientada para mosquitos que repousam dentro das casas		Falso	PCR	Casas pulverizadas com Actellic	5	5	4	6	4	4	5	4	5	5	4	5	5
B	2023-05-11 10:46:11	Pré	Identificar e formular questões especificas programaticamente relevantes	Qualquer indicador necessário considerado indispensável para medir corretamente o resultado de interesse e gerar dados acionáveis para a tomada de decisões	Permite a identificação de factores humanos que conduzem a exposição	Objectivos pretendidos, comportamento humano e Metodo sensivel para colher os vectores dentro e fora,	Armadilha de tendas com isca Humana, Armadilhas de luz do CDC com CO2	Posto sentinela	Termo usado para descrever a potencial exposição de um ser humano à malária devido à falta de tratamento efectivo e/ou prevenção eficaz contra a malária	Uso PIDOM para risco de exposicao a pessoas acordadas dentro de casa assim como dormindo sem rede mosquiteira. Para fora das casas pode-se recorrer os repelentes/larvicidas	Mes 1 e 2	Mes 1e 2	Ocorrência do vector, Densidade do vector, Sasonalidade (vectores adultos), Local de picada, Densidade interna de repouso	Coletas em repouso dentro de casas e colectas de larvas	Porque para a PIDOM e importante saber se existem especies vectoras da malaria dentro das casas tendo em conta que a estrategia e para o interior das casas		Falso	PCR	Casas pulverizadas com Actellic	4	5	4	3	3	3	2	3	3	4	3	3	2
B	2023-05-11 10:46:50	Pré	Identificar os indicadores mínimos essenciais a colher/colectar	Qualquer indicador necessário considerado indispensável para medir corretamente o resultado de interesse e gerar dados acionáveis para a tomada de decisões	Permite a identificação de factores humanos que conduzem a exposição	Selecionar metodos de amostragem que responda aos objetivos da pesquisa, deve ser eticamente aceites, tecnicamente e logisticamente aceitaveis	Armadilha de tendas com isca Humana, Coleções de mosquitos dentro de casas, Armadilhas de luz do CDC fora de casas, Armadilhas de luz do CDC colocada próximas de voluntário adormecido, Armadilhas de luz do CDC com CO2, Armadilhas de oviposicao, Armadilhas com iscas de odor humano	Posto sentinela	Termo usado para descrever a potencial exposição de um ser humano à malária devido à falta de tratamento efectivo e/ou prevenção eficaz contra a malária	Garantir que as 44% pessoas que dormem sem mosquiteiras e as 26% acordadas dentro das casas estejam devidamente protegidas com redes mosquiteiras, repelentes para os acordados e outros mecanismos de protecao de picadas demisquitos ou outros insectos. As 12% de pessoas acordadas fora das casas devem estar protegidas por repelentes para pele ou vestidas de roupas tratadas etc.	Distribuir nos primeiros dois meses antes das chuvas (1 e 2)	Com eficacia de apenas 3 meses deve se tratar os criadouros nos meses 4 e 5	Ocorrência do vector, Densidade do vector, Sasonalidade (vectores adultos), Taxas de picadas humanas, Local de picada, Densidade interna de repouso, Frequência de Resistência, Estado de Resistência	Coletas de mosquitos em repouso dentro de casas e captura com isca humana ou similar	Sera importante ter informacao sobre a densidade de vectores dentro das casas,seus habitos de picadas para justificar a implementacao do PIDOM.		Verdade	PCR	Casas pulverizadas com Actellic	6	6	6	6	6	6	6	6	6	5	5	5	6
B	2023-05-11 10:47:39	Pré	Identificar e formular questões especificas programaticamente relevantes	Qualquer indicador necessário considerado indispensável para medir corretamente o resultado de interesse e gerar dados acionáveis para a tomada de decisões	Permite a identificação de factores humanos que conduzem a exposição	1. Identificação dos mosquitos que circulam 2. Perceber o comportamento de picada 3. Verificar se as intervenções estão a funcionar	Coleções de mosquitos dentro de casas, Armadilhas de luz do CDC fora de casas, Armadilhas de luz do CDC colocada próximas de voluntário adormecido, Armadilhas de luz do CDC com CO2, Armadilhas com iscas de odor humano	Posto sentinela	Termo usado para descrever a potencial exposição de um ser humano à malária devido à falta de tratamento efectivo e/ou prevenção eficaz contra a malária	1. DISTRIBUIÇÃO DE REDES MOSQUITEIRAS E EDUCAÇÃO COMUNITÁRIA PARA MUDANÇA DE COMPORTAMENTO FACE AO USO DA REDE 2. PULVERIZAÇÃO INTRADOMICILIARIA	3 e 9	4 e 7	Ocorrência do vector, Densidade do vector, Sasonalidade (vectores adultos), Taxas de picadas humanas, Tempo de picada, Local de picada, Densidade interna de repouso, Estado de Resistência	Coletas de mosquitos em repouso dentro de casas e captura com isca humana ou similar	A pidom esta direcionada para mosquitos que descansam nas paredes dai que é importante conhecer quais as especies que sirculam no interior das casas.		Falso	PCR	Casas pulverizadas com Actellic	2	4	3	2	2	2	2	2	3	4	4	2	2
B	2023-05-11 10:48:59	Pré	Identificar e formular questões especificas programaticamente relevantes	Qualquer indicador de vigilância entomológica de que um programa tenha capacidade e recursos para coletar	Permite a identificação de factores humanos que conduzem a exposição	A quantidade de casas necessarias e a sua distribuicao, o numero de colheitas necessarias por bairro, disponibilidade de recursos	Armadilha de tendas com isca Humana, Coleções de mosquitos dentro de casas, Armadilhas de luz do CDC fora de casas, Armadilhas de luz do CDC colocada próximas de voluntário adormecido, Armadilhas com iscas de odor humano	Posto sentinela	Termo usado para descrever a potencial exposição de um ser humano à malária devido à falta de tratamento efectivo e/ou prevenção eficaz contra a malária	Insectivar o uso de meios alternativos de prevencao tais como: Uso de meios tradicionais, repelentes e uso de roupas cumpridas. insectivar o uso de redes mosquiteiras ou Programar uma distribuicao de redes mosquiteiras	1	1,4,7,10	Ocorrência do vector, Densidade do vector, Sasonalidade (vectores adultos), Disponibilidade de habitat larval, Ocupação do habitat larval, Taxas de picadas humanas, Tempo de picada, Local de picada, Densidade interna de repouso	Coletas de mosquitos em repouso dentro de casas e captura com isca humana ou similar	Porque sendo a Pidom interna e necessario que se tenha certeza de que o mosquito repousa dentro de casas e se tambem tem larvas para permitir a avaliacao de resistencia dos mosq=uitos aos criadouros		Falso	Biensaios de tubos da OMS	Casas pulverizadas com Actellic	6	6	5	4	4	6	5	5	4	5	5	5	5
B	2023-05-11 10:59:11	Pré	Identificar e formular questões especificas programaticamente relevantes	Qualquer indicador necessário considerado indispensável para medir corretamente o resultado de interesse e gerar dados acionáveis para a tomada de decisões	Permite a identificação de factores humanos que conduzem a exposição	Pergunta de partida, indicador essencial e o metedo adequado a usar.	Armadilha de tendas com isca Humana, Armadilhas de luz do CDC fora de casas, Armadilhas de luz do CDC com CO2, Armadilhas com iscas de odor humano	Posto sentinela	Termo usado para descrever a potencial exposição de um ser humano à malária devido à falta de tratamento efectivo e/ou prevenção eficaz contra a malária	Distribuicao e uso corecto de redes mosquiteiras tratadas (RTIs) e uso da PIDOM	1 & 2	2 & 3	Ocorrência do vector, Densidade do vector, Sasonalidade (vectores adultos), Local de picada, Estado de Resistência	Coletas de mosquitos em repouso dentro de casas, captura com isca humana ou similar e colecta de larvas	Porque vai ajuadr na tomada de decisao acertadada para solucao do problema		Falso	PCR	Casas pulverizadas com Actellic	4	5	3	3	4	3	4	3	3	5	4	5	4
B	2023-05-11 11:00:24	Pré	Identificar e formular questões especificas programaticamente relevantes	Qualquer indicador necessário considerado indispensável para medir corretamente o resultado de interesse e gerar dados acionáveis para a tomada de decisões	Permite a identificação de factores humanos que conduzem a exposição	As 3 consideracoes sao: 1. Quais dados (amostras) pretendemos obter 2. Aceitabilidade do metodo 3.Os custos operacionais do metodo	Armadilhas de luz do CDC colocada próximas de voluntário adormecido	Posto sentinela	Termo usado para descrever a potencial exposição de um ser humano à malária devido à falta de tratamento efectivo e/ou prevenção eficaz contra a malária	Para este caso recomendaria: 1. Campanha de distribuicao de redes e aconselhar a poupulacao a usar as redes devidamentes. 2. Evitar a exposicao durante a hora que o mosquito procura alimentar-se de sangue.	Seria no mes de 2.	Seria ideal implantar no mes 7.	Ocorrência do vector, Sasonalidade (vectores adultos), Local de picada	Coletas de mosquitos em repouso dentro de casas e captura com isca humana ou similar	A Pidom so combate/ controla mosquitos em repouso no interior nas habitacoes		Falso	PCR	Casas pulverizadas com Actellic	2	1	3	1	2	3	1	3	3	1	2	3	1
B	2023-05-11 11:07:16	Pré	Identificar e formular questões especificas programaticamente relevantes	Qualquer indicador de vigilância entomológica de que um programa tenha capacidade e recursos para coletar	Permite a identificação de factores humanos que conduzem a exposição	1. Os metodos de amostragem vao responder aos indicadores desejados? 2. Existe capacidade financeira suficiente para a amostragem? 3.	Armadilha de tendas com isca Humana, Armadilhas de luz do CDC fora de casas, Armadilhas de luz do CDC colocada próximas de voluntário adormecido	Posto sentinela	Termo usado para descrever a potencial exposição de um ser humano à malária fora de casa	1. Uso de repelentes e roupas com mangas cumpridas para as pessoas dormindo acordadas, fora e dentro das casas 2. Uso de RTIs para os que dormem sem redes e uso correcto de RTIs e costurar todos os furos (buracos nas RTIs).	O momemto ideal seria antes da epoca chuvosa. Tendo em conta que a epoca chuvosa e de Novembro a Abril, o periodo ideal para implantar RTIs seria antes da epoca chuvosa, isto e de Setembro a Outubro.	O larvicida seria aplicado todo ano de tres em tres meses, considerando que os campos de arroz estao em pantanos (aguas permanentes)	Densidade do vector, Sasonalidade (vectores adultos), Taxas de picadas humanas, Local de picada	Coletas de mosquitos em repouso dentro de casas e captura com isca humana ou similar	Porque a PIDOM e uma estrategia e aplicada dentro das casas e o alvo seria os mosquitos querepousamno interior das casas		Falso	PCR	Casas pulverizadas com Actellic	5	6	4	5	5	5	4	5	6	5	5	5	5
B	2023-05-11 20:04:25	Pré	Identificar e formular questões especificas programaticamente relevantes	Qualquer indicador necessário considerado indispensável para medir corretamente o resultado de interesse e gerar dados acionáveis para a tomada de decisões	Permite a identificação de factores humanos que conduzem a exposição	Ocorrencia, densidade, comportamento alimentar /repouso	Armadilha de tendas com isca Humana, Armadilhas de luz do CDC com CO2, Armadilhas com iscas de odor humano	Posto sentinela	Termo usado para descrever a potencial exposição de um ser humano à malária devido à falta de tratamento efectivo e/ou prevenção eficaz contra a malária	Fazer a PIDOM (reduz o risco de todos que estarao dentro de casa tanto acordados como a dormir) e larvicidas (reduz o risco dos que estao fora e dentro)	2	7	Ocorrência do vector, Densidade do vector, Sasonalidade (vectores adultos), Taxas de picadas humanas, Tempo de picada, Local de picada, Densidade interna de repouso, Estado de Resistência	Coletas de mosquitos em repouso dentro de casas, captura com isca humana ou similar e colecta de larvas	Porque deve-se observar se existem mosquitos que repousam no interior e se sim, testar a sua susceptibilidade aos insecticidas. Se não for observada a ocorrencia em grande quantidade do vector no interior, a PIDOM não poderá ser eficaz.		Falso	Ensaios em garrafas do CDC	Casas pulverizadas com Actellic	4	4	4	4	3	3	3	3	4	3	3	4	4
B	2023-05-12 11:18:23	Pós	Identificar e formular questões especificas programaticamente relevantes	Qualquer indicador necessário considerado indispensável para medir corretamente o resultado de interesse e gerar dados acionáveis para a tomada de decisões	Permite a identificação de factores humanos que conduzem a exposição	Local de amostragem, numero de casas e metodo a usar.	Armadilha de tendas com isca Humana, Armadilhas de luz do CDC fora de casas, Armadilhas de luz do CDC colocada próximas de voluntário adormecido, Armadilhas de luz do CDC com CO2, Armadilhas com iscas de odor humano	Posto sentinela	Termo usado para descrever a potencial exposição de um ser humano à malária devido à falta de tratamento efectivo e/ou prevenção eficaz contra a malária	Distribuicao e uso correcto de redes mosquiteiras tratadas (RTIs) & PIDOM	1 & 2	2 & 3	Ocorrência do vector, Densidade do vector, Sasonalidade (vectores adultos), Taxas de picadas humanas, Tempo de picada, Local de picada, Densidade interna de repouso, Estado de Resistência	Coletas de mosquitos em repouso dentro de casas, captura com isca humana ou similar e colecta de larvas	Porque temos de ver se mosquitos se alimentam e repousam dentro de casa e testar a resistencia do vector e relacao aos Inseticidas		Falso	PCR	Casas pulverizadas com Actellic	4	5	4	5	5	5	4	5	5	5	5	5	5
B	2023-05-12 11:25:34	Pós	Identificar e formular questões especificas programaticamente relevantes	Qualquer indicador necessário considerado indispensável para medir corretamente o resultado de interesse e gerar dados acionáveis para a tomada de decisões	Permite a identificação de factores humanos que conduzem a exposição	Ter pergunta da pesquisa, objectivos bem definidos e indicadores a serem medidos	Armadilha de tendas com isca Humana, Armadilhas de luz do CDC colocada próximas de voluntário adormecido, Armadilhas de luz do CDC com CO2, Armadilhas com iscas de odor humano	Posto sentinela	Termo usado para descrever a potencial exposição de um ser humano à malária devido à falta de tratamento efectivo e/ou prevenção eficaz contra a malária	kl	2 e 3	10 e 1	Ocorrência do vector, Densidade do vector, Sasonalidade (vectores adultos), Taxas de picadas humanas, Tempo de picada, Local de picada, Densidade interna de repouso, Estado de Resistência	Coletas de mosquitos em repouso dentro de casas, captura com isca humana ou similar e colecta de larvas	Porque é necessario saber se o vector repousa dentro e se é susceptivel aos iinsecticidas		Falso	Ensaios em garrafas do CDC	Casas pulverizadas com Actellic	5	4	4	4	4	4	4	4	4	4	4	4	4
B	2023-05-12 11:28:28	Pós	Identificar e formular questões especificas programaticamente relevantes	Qualquer indicador necessário considerado indispensável para medir corretamente o resultado de interesse e gerar dados acionáveis para a tomada de decisões	Permite a identificação de factores humanos que conduzem a exposição	Objectivo do estudo, epidemiologia e factores ambientais	Armadilha de tendas com isca Humana, Armadilhas de luz do CDC fora de casas, Armadilhas de luz do CDC colocada próximas de voluntário adormecido, Armadilhas de luz do CDC com CO2	Posto sentinela	Termo usado para descrever a potencial exposição de um ser humano à malária devido à falta de tratamento efectivo e/ou prevenção eficaz contra a malária	IEC/SBCC para o uso de redes mosquiteiras e e uso de repelentes	2 & 3	1 & 2	Ocorrência do vector, Densidade do vector, Local de picada, Densidade interna de repouso, Estado de Resistência	Coletas de mosquitos em repouso dentro de casas, captura com isca humana ou similar e colecta de larvas	Porque os indicadores mais importantes e saber que os mosquitos repousam dentro das casas, alimentam-se dentro e o seu estado de resistencia		Falso	PCR	Casas pulverizadas com Actellic	5	5	4	5	5	6	6	6	6	6	6	5	5
B	2023-05-12 11:36:01	Pós	Identificar e formular questões especificas programaticamente relevantes	Qualquer indicador necessário considerado indispensável para medir corretamente o resultado de interesse e gerar dados acionáveis para a tomada de decisões	Permite a identificação de factores humanos que conduzem a exposição	Ter em conta a pergunta, os objetivos e fundos disponiveis	Armadilha de tendas com isca Humana, Coleções de mosquitos dentro de casas, Armadilhas de luz do CDC fora de casas, Armadilhas de luz do CDC colocada próximas de voluntário adormecido, Armadilhas de luz do CDC com CO2, Armadilhas com iscas de odor humano	Posto sentinela	Termo usado para descrever a potencial exposição de um ser humano à malária devido à falta de tratamento efectivo e/ou prevenção eficaz contra a malária	Usar repelentes para os que estao acordados dentro das casas e fora das casas; Distribuir redes mosquiteiras para as pessoas que dormem dentro de casas sem redes	Redes devem ser distribuidas antes das chuvas no mes 1 e 2	O larvacida deve ser introduzido antes do periodo de transmissao da malarias no mes 4	Ocorrência do vector, Densidade do vector, Sasonalidade (vectores adultos), Taxas de picadas humanas, Tempo de picada, Local de picada, Densidade interna de repouso, Frequência de Resistência, Estado de Resistência	Coletas de mosquitos em repouso dentro de casas, captura com isca humana ou similar e colecta de larvas	Os adultos servisao para avaliar o densidade, comportamento e habitos alimentares, taxa de esporozoito enquanto que as larvas servirao para avaliar o estado de resistencia como indicadores importantes para tomar uma decisao mais acertivas		Verdade	PCR	Casas pulverizadas com Actellic	6	6	6	6	6	6	6	6	6	6	6	6	6
B	2023-05-12 11:36:45	Pós	Identificar e formular questões especificas programaticamente relevantes	Qualquer indicador necessário considerado indispensável para medir corretamente o resultado de interesse e gerar dados acionáveis para a tomada de decisões	Permite a identificação de factores humanos que conduzem a exposição	1. Epidemiologia da doença 2. Comportamento dos vectores 3. Informação sobre a resistencia	Armadilha de tendas com isca Humana, Coleções de mosquitos dentro de casas, Armadilhas de luz do CDC fora de casas, Armadilhas de luz do CDC colocada próximas de voluntário adormecido, Armadilhas de luz do CDC com CO2, Armadilhas com iscas de odor humano	Posto sentinela	Termo usado para descrever a potencial exposição de um ser humano à malária devido à falta de tratamento efectivo e/ou prevenção eficaz contra a malária	1.DISTRIBUIÇÃO em massa de redes mosquiteiras 2. Educação comunitaria	1	4 e 7	Ocorrência do vector, Densidade do vector, Sasonalidade (vectores adultos), Disponibilidade de habitat larval, Taxas de picadas humanas, Tempo de picada, Local de picada, Densidade interna de repouso, Estado de Resistência	Coletas de mosquitos em repouso dentro de casas e captura com isca humana ou similar	A PIDOM é direcionada para mosquitos endofilicos e endofagicos. Dai que antes de aplicar o insecticida é importante sabermos qual é o comportamento dos mosquitos.		Falso	PCR	Casas pulverizadas com Actellic	3	4	3	3	3	5	5	6	6	6	6	6	6
B	2023-05-12 11:37:39	Pós	Identificar e formular questões especificas programaticamente relevantes	Qualquer indicador necessário considerado indispensável para medir corretamente o resultado de interesse e gerar dados acionáveis para a tomada de decisões	Permite a identificação de factores humanos que conduzem a exposição	Pergunta, objectivos e indicadores	Armadilha de tendas com isca Humana, Armadilhas de luz do CDC colocada próximas de voluntário adormecido	Posto sentinela	Termo usado para descrever a potencial exposição de um ser humano à malária devido à falta de tratamento efectivo e/ou prevenção eficaz contra a malária	RTI e repelentes topicos	1 e 2	4 e 5	Ocorrência do vector, Densidade do vector, Taxas de picadas humanas, Tempo de picada, Local de picada, Densidade interna de repouso, Estado de Resistência	Coletas em repouso dentro de casas e colectas de larvas	Porque a PIDOM funciona para vectores que repousam dentro e as larvas podem ajudar nos testes de resistencia		Falso	PCR	Casas pulverizadas com Actellic	5	5	5	5	5	5	5	5	5	5	5	5	5
B	2023-05-12 11:38:44	Pós	Identificar e formular questões especificas programaticamente relevantes	Qualquer indicador necessário considerado indispensável para medir corretamente o resultado de interesse e gerar dados acionáveis para a tomada de decisões	Permite a identificação de factores humanos que conduzem a exposição	Custo, eficiencia,	Armadilhas de luz do CDC colocada próximas de voluntário adormecido	Posto sentinela	Termo usado para descrever a potencial exposição de um ser humano à malária devido à falta de tratamento efectivo e/ou prevenção eficaz contra a malária	Uso de RTI e repelentes (pessoais/espaciais)	1-12	1 &2	Sasonalidade (vectores adultos), Densidade interna de repouso, Estado de Resistência	Coletas em repouso dentro de casas e colectas de larvas	Importancia do habito de repouso na PIDOM e a PIDOM pode impactar nas larvas		Falso	PCR	Casas pulverizadas com Actellic	5	6	5	6	5	6	6	6	6	6	6	6	6
B	2023-05-12 11:44:42	Pós	Identificar e formular questões especificas programaticamente relevantes	Qualquer indicador necessário considerado indispensável para medir corretamente o resultado de interesse e gerar dados acionáveis para a tomada de decisões	Permite a identificação de factores humanos que conduzem a exposição	Dados epidemiologicos, indicador e objectivos	Armadilha de tendas com isca Humana, Armadilhas de luz do CDC com CO2	Posto sentinela	Termo usado para descrever a potencial exposição de um ser humano à malária devido à falta de tratamento efectivo e/ou prevenção eficaz contra a malária	Redes e Comunicacao para mudanca de comportamento (SBCC)	1 e 2	1 e 2	Ocorrência do vector, Taxas de picadas humanas, Tempo de picada, Estado de Resistência	Coletas de mosquitos em repouso dentro de casas, captura com isca humana ou similar e colecta de larvas	A PIDOM esta orientada para mosquitos que repousam no interior das casas dai temos que colher mosquitos em repouso no interior das casas. E importante realizar colheita de vectores atraves de isca humana ou similar dentro e fora das casas para para percebermos onde e em que tempo os mosquitos picam. A colheita de larvas sera importante para a posterior determinar a susceptibilidade dos vectores a…		Falso	PCR	Casas pulverizadas com Actellic	6	6	5	6	5	6	6	6	5	6	5	6	6
B	2023-05-12 11:45:01	Pós	Identificar e formular questões especificas programaticamente relevantes	Qualquer indicador necessário considerado indispensável para medir corretamente o resultado de interesse e gerar dados acionáveis para a tomada de decisões	Permite a identificação de factores humanos que conduzem a exposição	local de amostragem custo para a pesquisa tipo de indicador a responder	Armadilha de tendas com isca Humana, Coleções de mosquitos dentro de casas, Armadilhas de luz do CDC fora de casas, Armadilhas de luz do CDC colocada próximas de voluntário adormecido, Armadilhas de luz do CDC com CO2, Armadilhas com iscas de odor humano	Posto sentinela	Termo usado para descrever a potencial exposição de um ser humano à malária devido à falta de tratamento efectivo e/ou prevenção eficaz contra a malária	pidom e usos de repelentes	2 e 7	4 e 10	Ocorrência do vector, Densidade do vector, Sasonalidade (vectores adultos), Disponibilidade de habitat larval, Taxas de picadas humanas, Tempo de picada, Local de picada, Densidade interna de repouso	Coletas de mosquitos em repouso dentro de casas, captura com isca humana ou similar e colecta de larvas	porque para a realizacao da pidom e importante saber se os mosquitos repousam nas paredes, e se preferem sangue humano e as larvas para saber se os mosquitos presentes sao susceptiveis ao tipo de inscticida a usar ao borrifar as paredes.		Falso	PCR	Casas com redes mosquiteiras tratadas com insecticidas de longa duração	5	4	4	5	5	5	5	5	5	5	5	5	5
B	2023-05-12 11:45:05	Pós	Identificar e formular questões especificas programaticamente relevantes	Qualquer indicador necessário considerado indispensável para medir corretamente o resultado de interesse e gerar dados acionáveis para a tomada de decisões	Permite a identificação de factores humanos que conduzem a exposição	1.Seleccao de metodos que nos muita informacao acerca dos indicadores de pesquisa 2. Metodos que se ajustam com o orcamento disponivel 3.Metodos que sao aceitaveis no local de amostragem	Armadilha de tendas com isca Humana, Coleções de mosquitos dentro de casas	Posto sentinela	Termo usado para descrever a potencial exposição de um ser humano à malária devido à falta de tratamento efectivo e/ou prevenção eficaz contra a malária	Implementacao da PIDOM e uso de repelentes para pessoas fora de casa	2 a 12 meses	3, 4 e 5 mes	Ocorrência do vector, Taxas de picadas humanas, Densidade interna de repouso, Estado de Resistência	Coletas de mosquitos em repouso dentro de casas e captura com isca humana ou similar	Porque a PIDOM apenas pode ser necessaria quando existem mosquitos com habitos de repouso no interior das casas e com preferencia de sangue humano para sua alimentacao		Falso	PCR	Casas pulverizadas com Actellic	6	6	5	5	6	5	5	6	6	6	6	6	6
B	2023-05-12 11:45:24	Pós	Identificar e formular questões especificas programaticamente relevantes	Qualquer indicador de vigilância entomológica de que um programa tenha capacidade e recursos para coletar	Permite a identificação de factores humanos que conduzem a exposição	mosquito behavior, human behavior and resistance profile	Armadilha de tendas com isca Humana, Coleções de mosquitos dentro de casas, Armadilhas de luz do CDC colocada próximas de voluntário adormecido	Local alvo	Termo usado para descrever a potencial exposição de um ser humano à malária devido à falta de tratamento efectivo e/ou prevenção eficaz contra a malária	Conduct SBCC and research vector resistance profile	month 2: deploy LLINs	Month 2: start larvaciding for species A&C. Continuous larvaciding where know Species B to be.	Ocorrência do vector, Densidade do vector, Sasonalidade (vectores adultos), Taxas de picadas humanas, Tempo de picada, Local de picada, Densidade interna de repouso, Frequência de Resistência, Estado de Resistência	Coletas de mosquitos em repouso dentro de casas e captura com isca humana ou similar	to better understand mosquito behavior in order to determine which intervention would be most cost efficient and effective.		Verdade	Ensaios em garrafas do CDC	Casas com redes mosquiteiras tratadas com insecticidas de longa duração	5	5	5	5	5	5	5	5	5	5	5	5	5
B	2023-05-12 11:46:07	Pós	Identificar e formular questões especificas programaticamente relevantes	Qualquer indicador necessário considerado indispensável para medir corretamente o resultado de interesse e gerar dados acionáveis para a tomada de decisões	Permite a identificação de factores humanos que conduzem a exposição	O tipo de indicador a responder, o local da amostragem e o custo	Armadilha de tendas com isca Humana, Coleções de mosquitos dentro de casas, Armadilhas de luz do CDC colocada próximas de voluntário adormecido, Armadilhas com iscas de odor humano	Posto sentinela	Termo usado para descrever a potencial exposição de um ser humano à malária devido à falta de tratamento efectivo e/ou prevenção eficaz contra a malária	PIDOM e uso de repelentes	1	3,6,9,12	Ocorrência do vector, Taxas de picadas humanas, Tempo de picada, Local de picada, Densidade interna de repouso	Coletas de mosquitos em repouso dentro de casas e captura com isca humana ou similar	Porque a PIDOM e feita nas paredes internas da casa logo e preciso saber se o mosquito repousa ou nao nas paredes. Tambem e preciso saber se ele se alimenta do sangue humano dentro das casas ou nao.		Falso	PCR	Casas pulverizadas com Actellic	6	6	6	5	6	6	6	6	6	5	6	6	6
B	2023-05-12 11:46:11	Pós	Identificar e formular questões especificas programaticamente relevantes	Qualquer indicador de vigilância entomológica recomendado pela OMS	Permite a identificação de factores humanos que conduzem a exposição	Objectivos, local de colheita e indicadores minimos necessarios. Ex (densidade e composicao do Vector: Ocorrencia, sazonalidade...)	Armadilha de tendas com isca Humana, Armadilhas de luz do CDC fora de casas, Armadilhas de luz do CDC colocada próximas de voluntário adormecido, Armadilhas de luz do CDC com CO2, Armadilhas com iscas de odor humano	Posto sentinela	Termo usado para descrever a potencial exposição de um ser humano à malária devido à falta de tratamento efectivo e/ou prevenção eficaz contra a malária	Sensibilizacao das comunidades para a mudanca de comportamento: Acordados fora de casa - Protegerem se atraves de vestuariio, repelentes, Dormindo sem RTIs - recomendar o uso de RTIs e PIDOM Dormindo fora de casa: recomendar um proteccao adequada. Ex: uso de RTIs, repelentes	Os meses ideias para aplicacao de larvicida para criadouros tempporarrios seria antes da Epoca chuvosa e durante as chuvas. Outubro a Abril	De Janeiro a Dezembro (comintervalos de 3 3m 3 meses)	Ocorrência do vector, Densidade do vector, Sasonalidade (vectores adultos), Tempo de picada, Local de picada, Densidade interna de repouso, Estado de Resistência	Coletas de mosquitos em repouso dentro de casas e captura com isca humana ou similar	Para saber se a PIDOM deve ser usada e necessario saber a ocorrencia do vector, se ele existe naquele local e o seu comportamento se pica no interior das casa e a que horas pica. e podemos responder estas questoes com captura no interior das casas e por isca humana para sabermos o comportamento de picada e humano.		Falso	PCR	Casas pulverizadas com Actellic	5	6	5	6	6	6	6	6	6	6	5	6	6
B	2023-05-12 11:46:49	Pós	Identificar e formular questões especificas programaticamente relevantes	Qualquer indicador necessário considerado indispensável para medir corretamente o resultado de interesse e gerar dados acionáveis para a tomada de decisões	Permite a identificação de factores humanos que conduzem a exposição	1. Idendificar a pergunta/questao progrmaticas do programa da malaria 2. Selecionar os indicadores minimos 3. Dados epidemiologicos	Coleções de mosquitos dentro de casas, Armadilhas de luz do CDC fora de casas	Posto sentinela	Termo usado para descrever a potencial exposição de um ser humano à malária devido à falta de tratamento efectivo e/ou prevenção eficaz contra a malária	1, Uso de redes mosquiteiras tratadas com insecticida de longa duracao 2. Mobilizacao comunitaria para a sesnsibilisacao do uso correcto das redes mosquiteiras	2 e 3	1 e 2	Ocorrência do vector, Densidade do vector, Sasonalidade (vectores adultos), Taxas de picadas humanas, Tempo de picada, Local de picada, Densidade interna de repouso, Frequência de Resistência, Estado de Resistência	Coletas de mosquitos em repouso dentro de casas, captura com isca humana ou similar e colecta de larvas	A PIDOM so tera impacto: 1. Se os mosquitos vectores da malaria repousarem dentro das casas 2. Se o pico da picada coincidir com a presenca das pessoas dentro das casas de modo que estejam protegidas 3. Nivel de susceptobilidade dos vectores que podera ser usada as as amostras colhidas dentro das casas e tambem das laravas que posteriormento podem ser criadas no insectario para a realizacao dos t…		Falso	PCR	Casas pulverizadas com Actellic	6	5	5	6	5	5	6	5	5	5	5	5	6
B	2023-05-12 11:47:25	Pós	Identificar e formular questões especificas programaticamente relevantes	Qualquer indicador de vigilância entomológica de que um programa tenha capacidade e recursos para coletar	Permite a identificação de factores humanos que conduzem a exposição	Recursos financeiros, recursos humanos e infraestrutura	Armadilha de tendas com isca Humana, Armadilhas de luz do CDC colocada próximas de voluntário adormecido	Posto sentinela	Termo usado para descrever a potencial exposição de um ser humano à malária devido à falta de tratamento efectivo e/ou prevenção eficaz contra a malária	LLINs and Repelente topico	3	4 and 6	Tempo de picada, Local de picada, Densidade interna de repouso, Estado de Resistência	Coletas em repouso dentro de casas e colectas de larvas	Para a PIDOM e mais importante os mosquitos que repousam dentro das casas e e importante conhecer a susceptibilidade destes vectores, colhendo larvas temos a possibilidade de testar uma determinada especie e colhendo os mosquitos que repousam dentro das casas podemos usar estes mosquitos para saber se os vectores estao a repousar nas paredes e ao mesmo tempo usa-los para saber a resistencia.		Falso	Biensaios de tubos da OMS	Casas pulverizadas com Actellic	6	6	6	3	6	6	6	6	6	6	6	6	6
B	2023-05-12 11:48:30	Pós	Identificar e formular questões especificas programaticamente relevantes	Qualquer indicador necessário considerado indispensável para medir corretamente o resultado de interesse e gerar dados acionáveis para a tomada de decisões	Permite a identificação de factores humanos que conduzem a exposição	The programmatic question you are aiming to answer; the target vector behaviour; the human behaviour	Armadilha de tendas com isca Humana, Coleções de mosquitos dentro de casas, Armadilhas de luz do CDC fora de casas, Armadilhas de luz do CDC colocada próximas de voluntário adormecido, Armadilhas de luz do CDC com CO2, Armadilhas com iscas de odor humano	Posto sentinela	Termo usado para descrever a potencial exposição de um ser humano à malária devido à falta de tratamento efectivo e/ou prevenção eficaz contra a malária	Increase bed net coverage, but also increase SBCC to increase bednet usage indoors during peak biting hours; 2. Adopt supplimentary interventions like SR/topical repellents to cover for durations when people are outside, but not protected by bednets or IRS	3 & 7	1 & 3	Ocorrência do vector, Densidade do vector, Sasonalidade (vectores adultos), Taxas de picadas humanas, Tempo de picada, Local de picada, Densidade interna de repouso, Frequência de Resistência, Estado de Resistência	Coletas de mosquitos em repouso dentro de casas, captura com isca humana ou similar e colecta de larvas	You want to choose a method that targets the vector behaviour to allow measurement of the indicator of interest		Falso	PCR	Casas pulverizadas com Actellic	5	6	6	5	5	6	6	6	6	6	6	6	6
B	2023-05-12 11:52:58	Pós	Identificar e formular questões especificas programaticamente relevantes	Qualquer indicador necessário considerado indispensável para medir corretamente o resultado de interesse e gerar dados acionáveis para a tomada de decisões	Permite a identificação de factores humanos que conduzem a exposição	Para seleccionar um metodo de amostragem tem que se ter em conta as seguintes considereacoes: 1. A pergunta formulada 2. Indicadores minimos 3. Factores ambientais	Armadilha de tendas com isca Humana, Armadilhas de luz do CDC fora de casas, Armadilhas de luz do CDC colocada próximas de voluntário adormecido, Armadilhas com iscas de odor humano	Posto sentinela	Termo usado para descrever a potencial exposição de um ser humano à malária devido à falta de tratamento efectivo e/ou prevenção eficaz contra a malária	As duas recoendacoes que se pode dar sao: 1. Distribuicao de redes mosquiteiras tratadas com insecticidas. 2. Sensibilizacao das pessoas na mudanca de comportamento para reduzir os riscos de transmissao.	O mes ideal seria: 1e 2.	Os meses ideaias seriam: 6 e 7	Ocorrência do vector, Densidade do vector, Sasonalidade (vectores adultos), Densidade interna de repouso, Estado de Resistência	Coletas em repouso dentro de casas e colectas de larvas	Escolhi esta opcao pois para a PIDOM funcionar o vector deve ser endofagico e endofilico , alem disso deve-se colher larvas para determinacao da susceptibilidade de mosquitos aos insecticidas.		Verdade	PCR	Casas pulverizadas com Actellic	5	5	5	4	5	5	6	6	5	5	5	6	6
B	2023-05-12 12:06:04	Pós	Identificar e formular questões especificas programaticamente relevantes	Qualquer indicador necessário considerado indispensável para medir corretamente o resultado de interesse e gerar dados acionáveis para a tomada de decisões	Permite a identificação de factores humanos que conduzem a exposição	What indicators need to be collected Question to be answered/objective Resources available	Coleções de mosquitos dentro de casas	Focos	Termo usado para descrever a potencial exposição de um ser humano à malária devido à falta de tratamento efectivo e/ou prevenção eficaz contra a malária	1. Roll out indoor interventions such as LLINs and IRS to all risk groups 2. Implement outdoor interventions	February and March	January and March	Ocorrência do vector, Densidade do vector, Sasonalidade (vectores adultos), Disponibilidade de habitat larval, Taxas de picadas humanas, Densidade interna de repouso	Coletas de mosquitos em repouso dentro de casas, captura com isca humana ou similar e colecta de larvas	Important to look at occurence, densities, blood feeding preference and vector behavior		Falso	Biensaios de tubos da OMS	Casas pulverizadas com Actellic	5	5	6	5	6	6	6	5	6	6	6	6	6
B	2023-05-12 12:07:23	Pós	Seleccionar seus métodos de amostragem de mosquitos	Qualquer indicador de vigilância entomológica recomendado pela OMS	Permite a identificação de vectores primários e secundários na área	Densidade, isca humano e armadilha da luz cdc	Armadilha de tendas com isca Humana, Coleções de mosquitos dentro de casas, Armadilhas de luz do CDC colocada próximas de voluntário adormecido	Posto sentinela	Termo usado para descrever a potencial exposição de um ser humano à malária devido à falta de tratamento efectivo e/ou prevenção eficaz contra a malária	Comunicacao com a populacao sobre o risco de apanhar a malaria, e deve usar as redes mosquiteira quando estiver a dormir. E fazer palestras a cerca da malaria na comunidades.	vector b	incidencia da malaria	Densidade do vector, Sasonalidade (vectores adultos), Disponibilidade de habitat larval, Local de picada	Coletas em repouso dentro de casas e colectas de larvas	E uma tecnica que permite o uso de controlo dos mosquitos e fazer o teste de resistencia com insecticidas		Falso	PCR	Casas pulverizadas com Actellic	6	6	6	6	6	5	6	5	6	6	6	5	5
Country	Timestamp	Assessment stage	What is the first step in designing an entomological surveillance plan?	How would you best describe a minimum essential indicator?	Why is it important to analyze and collect data from surveys on human behaviors together with entomological data?	List 3 key considerations when selecting entomological sampling methods for a baseline survey.	If using the human landing catch technique is not possible, which of the following sampling methods can be used as a proxy for data on vector occurrence, density, and biting behaviour? Select all that apply	Which site type is important for measuring trends over time?	How would you best describe a gap in protection?	A baseline survey to determine when and where people are exposed to vector biting has generated the following data on exposure risk (cumulative adjusted human biting rate). Give two recommendations for interventions based on this data.	An entomological investigation has generated the following data on 3 vector species in area X. Species A was found in large numbers biting indoors and outdoors throughout the night. Species B was found in large numbers biting outside in the evening. Species C was found in smaller numbers biting outside in the evening. Species A & C larvae was found in small rain filled temporary bodies of water. …	Based on the data from the previous question and using a number to represent the month, which two months would be the optimal time to deploy larvicide in rice fields____ & ____	What are the minimum essential indicators to determine whether LLINs should be introduced in Guba District? Select all that apply	Which of the following is an advisable supplemental indicator to determine whether LLINs should be introduced in Guba District? Select one answer	Why did you choose your answer to the previous question?		The human landing catch sampling methods can be used to address which of the following indicators? Select all that apply	True or false, data on indoor resting density is only required if you are considering indoor residual spraying in Guba district?	I can remain calm when facing difficulties in entomological surveillance planning because I can rely on my abilities.	When I am confronted with a problem in entomological surveillance planning, I can usually find several solutions.	Whatever comes my way in entomological surveillance planning, I can usually handle it.	My past experiences in entomological surveillance planning have prepared me well for my occupational future.	I meet the goals that I set for myself in entomological surveillance planning.	I feel prepared for most of the demands in entomological surveillance planning.	I feel confident in my ability to design an entomological surveillance plan.	I feel confident in my ability to identify and formulate a specific programmatically relevant question for entomological surveillance.	I feel confident in my ability to select appropriate minimum essential indicators based on my entomological surveillance question.	I feel confident in my ability to select appropriate sampling methods/ entomological techniques based on my entomological surveillance question.	I feel confident in my ability to develop an appropriate sampling design based on my entomological surveillance question.	I feel confident in my ability to develop an affordable entomological surveillance plan.	I feel confident in my ability to communicate my entomological surveillance plan to stakeholders/ decision makers.
C	2023-01-09 06:58:10	Pre	Identify the minimum essential indicators to collect	Any requisite indicator deemed indispensable to correctly measuring the outcome of interest and generating actionable data for decision-making	It allows for the identification of human drivers of exposure	1. Manpower 2. Logistics 3. Funds	CDC light trap placed outside, CDC light trap placed next to sleeping human	Sentinel site	Term used to describe a human’s potential exposure to malaria outside	1. Bednet distribution to those who have no nets 2. Teaching about Proper utilization of bednet (Behavioral)	Month 1	Month 1 and 2	Vector occurrence, Vector density, Larval habitat availability, Human biting rate, Biting time, Biting location, Indoor resting density, Resistance frequency, Resistance status	Human sleeping time & location	Because human sleeping time & Location determines the humans level of getting bite of mosquito for eg. If someone staying/sleeping outside without bednet he/she may get mosquito bite		Vector occurrence, Biting location, Biting time, Human biting rate, Indoor resting density	FALSE	6	5	6	6	4	5	5	5	5	5	5	5	5
C	2023-01-09 06:40:40	Pre	Identify and formulate a specific programmatically relevant question	Any requisite indicator deemed indispensable to correctly measuring the outcome of interest and generating actionable data for decision-making	It allows for the identification of human drivers of exposure	vector behavior (resting, biting time and place), human activities (entry and stay places/time), and available sampling tools (consumables/equipment)	CDC light trap placed next to sleeping human	Sentinel site	Term used to describe a human’s potential exposure to malaria due to a lack of effective malaria treatment and/or prevention being in place	not using bend net while sleeping and staying awake inside are the important risk for infection, thus IRS and net use could be the better option to reduce exposure.	the optimal time for LSM would be months 3, 4 and 5	3 and 4	Human biting rate, Biting time, Biting location, Indoor resting density, Resistance frequency, Resistance status	Human sleeping time & location	because the timing of bite and human activities need be synchronized for better effectiveness		Biting time, Human biting rate, Indoor resting density	TRUE	3	4	2	4	4	3	3	4	3	3	3	4	4
C	2023-01-09 07:20:13	Pre	Identify and formulate a specific programmatically relevant question	Any requisite indicator deemed indispensable to correctly measuring the outcome of interest and generating actionable data for decision-making	It allows for the identification of human drivers of exposure	Cost, appropriateness, ethics	Human baited traps, CO2 modified CDC light trap, Human odor baited traps	Sentinel site	Term used to describe a human’s potential exposure to malaria due to a lack of effective malaria treatment and/or prevention being in place	ITNs and repellants	Month 4	6 and 9	Vector density, Larval habitat availability, Biting time, Biting location, Indoor resting density, Resistance status	Human sleeping time & location	LLINs protection is based on the time and sleeping location .		Vector occurrence, Vector density, Biting location, Biting time, Human biting rate	TRUE	1	6	6	6	5	6	6	6	6	6	6	6	6
C	2023-01-10 08:46:59	Post	Identify and formulate a specific programmatically relevant question	Any requisite indicator deemed indispensable to correctly measuring the outcome of interest and generating actionable data for decision-making	It allows for the identification of human drivers of exposure	Affordability, appropriateness and ethically acceptable	Human baited traps	Sentinel site	Term used to describe a human’s potential exposure to malaria due to a lack of effective malaria treatment and/or prevention being in place	Provide nets for those at risk (44%) and awake indoors (26%) and repellents for those who stay outdoors (18%).	Between the second and third month.	7 and 10	Vector occurrence, Vector density, Seasonality (adult vectors), Human biting rate, Biting time, Biting location	Human blood index	This helps us to understand if the vector (s) are anthropophagic.		Vector occurrence, Vector density, Biting location, Biting time, Human biting rate	TRUE	1	6	6	6	5	6	6	6	6	6	6	6	6
C	2023-01-09 06:57:41	Pre	Identify and formulate a specific programmatically relevant question	Any requisite indicator deemed indispensable to correctly measuring the outcome of interest and generating actionable data for decision-making	It allows for the identification of human drivers of exposure	Behavior of the mosquito Purpose of the survey Resource availability	CDC light trap placed next to sleeping human, Human odor baited traps	Sentinel site	Term used to describe a human’s potential exposure to malaria due to a lack of effective malaria treatment and/or prevention being in place	More people are exposed to infection bit while they are asleep with no net, thus providing bed net and increasing proper utilization of bed net IRS to provide protection while people are awake inside	1	4	Vector occurrence, Vector density, Seasonality (adult vectors), Human biting rate, Biting time, Biting location, Resistance frequency, Resistance status	Human sleeping time & location	The risk behavior of local population is important while we are planing to have maximum protection with bed net, besides mosquito behavior		Vector occurrence, Vector density, Biting location, Biting time, Human biting rate	TRUE	6	5	6	5	4	4	4	5	5	5	5	5	1
C	2023-01-10 08:42:25	Post	Identify and formulate a specific programmatically relevant question	Any requisite indicator deemed indispensable to correctly measuring the outcome of interest and generating actionable data for decision-making	It allows for the identification of human drivers of exposure	Objective of the sampling Mosquito behavior Resource	Indoor resting collections, CDC light trap placed next to sleeping human	Sentinel site	Term used to describe a human’s potential exposure to malaria due to a lack of effective malaria treatment and/or prevention being in place	44% of the population can be protected by LLINs, so LLINs distribution is important 26% are risk while they are awake inside, so IRS can provide protection	Month 3	4 and 7	Vector occurrence, Vector density, Seasonality (adult vectors), Human biting rate, Biting time, Biting location	Human sleeping time & location	Human behavior is important for the effectiveness of LLINs		Vector occurrence, Vector density, Biting location, Biting time, Human biting rate	FALSE	6	6	5	5	6	6	6	6	6	6	6	6	6
C	2023-01-09 07:00:23	Pre	Identify and formulate a specific programmatically relevant question	Any entomological surveillance indicator that a program has the capacity and resources to collect	It allows for the identification of human drivers of exposure	behavior of the vector in the country like exophagic/endophagic Endophilic/exophilic	Indoor resting collections, CDC light trap placed next to sleeping human, Human odor baited traps	Sentinel site	Term used to describe a human’s potential exposure to malaria due to a lack of effective malaria treatment and/or prevention being in place	Provide LLINs to those who don't have Indoor residual spraying	3	3&4	Vector occurrence, Larval habitat availability, Human biting rate, Biting time, Biting location, Resistance status	Human sleeping time & location	If the vector bites early before people get to bed, they will not be protected and also if the vector bite outdoor people will not be protected by the presence of net		Vector occurrence, Biting location, Biting time, Human biting rate	TRUE	5	5	6	5	5	5	5	5	6	6	5	5	6
C	2023-01-10 08:57:15	Post	Identify and formulate a specific programmatically relevant question	Any requisite indicator deemed indispensable to correctly measuring the outcome of interest and generating actionable data for decision-making	It allows for the identification of human drivers of exposure	Depending on the research question we need to consider identity minimum essential indicator and select appropriate sampling methods Previous Behavior of the vector (indoor biting, outdoor biting, indoor resting in the country	Human baited traps, CDC light trap placed next to sleeping human, Human odor baited traps	Sentinel site	Term used to describe a human’s potential exposure to malaria due to a lack of effective malaria treatment and/or prevention being in place	Provide LLINs Spatial repellent Larval sources management	2	3&4	Vector occurrence, Vector density, Human biting rate, Biting time, Biting location, Resistance status	Human sleeping time & location	This will help us to determine whether the people are slept under the net during peak mosquito biting or not and whether they slept outdoor or indoors		Vector occurrence, Vector density, Biting location, Biting time, Human biting rate	TRUE	6	6	6	5	6	6	6	6	6	6	5	6	6
C	2023-01-09 06:50:18	Pre	Identify and formulate a specific programmatically relevant question	Any requisite indicator deemed indispensable to correctly measuring the outcome of interest and generating actionable data for decision-making	It allows for the identification of human drivers of exposure	1. Formulate the objectives of conducting the baseline survey 2. Conduct reconnaissance survey of the study site. 3. Choose the most appropriate sampling techniques based on the objective	Human baited traps, CDC light trap placed next to sleeping human, Human odor baited traps	Sentinel site	Term used to describe a human’s potential exposure to malaria due to a lack of effective malaria treatment and/or prevention being in place	1. I would advise the distribution of bed nets since the highest exposure risk are in the group with no net utilization. 2. I would advise an effective bed bet utilization	3	5 and 6	Vector occurrence, Biting time, Biting location	Human sleeping time & location	Human sleeping behaviour has an implication on the effective of LLINs to control malaria. For LLINs to be effective humans should sleep indoors and early		Vector occurrence, Vector density, Biting location, Biting time, Human biting rate	FALSE	5	4	5	6	5	4	4	5	5	5	5	4	4
C	2023-01-10 08:26:49	Post	Identify and formulate a specific programmatically relevant question	Any requisite indicator deemed indispensable to correctly measuring the outcome of interest and generating actionable data for decision-making	It allows for the identification of human drivers of exposure	Define the objective, set minimum essential indicators and choose the appropriate sampling techniques to measure the indicators	Human baited traps, CDC light trap placed next to sleeping human, Human odor baited traps	Sentinel site	Term used to describe a human’s potential exposure to malaria due to a lack of effective malaria treatment and/or prevention being in place	1. Distribute LLINs 2. Advice people to be protected by bed net while awake indoors	4	5 and 6	Vector occurrence, Vector density, Seasonality (adult vectors), Larval habitat availability, Larval habitat occupancy, Human biting rate, Biting time, Resistance status	Human sleeping time & location	Human behaviour has a direct impact on effectiveness of bed nets.		Vector occurrence, Vector density, Biting location, Biting time, Human biting rate, Insecticide resistance frequency	FALSE	5	5	5	5	5	5	5	5	6	6	6	6	6
C	2023-01-09 07:07:24	Pre	Identify and formulate a specific programmatically relevant question	Any entomological surveillance indicator that a program has the capacity and resources to collect	It allows for the identification of human drivers of exposure	Capacity of the program, representativeness of the sample to general population and following scientific method while sampling.	Indoor resting collections, CDC light trap placed outside, CDC light trap placed next to sleeping human, CO2 modified CDC light trap	Sentinel site	Term used to describe a human’s potential exposure to malaria due to a lack of effective malaria treatment and/or prevention being in place	Using bed net regularly every nights while sleeping. Use any protective measures like repellant while you awake inside.	Month 3	Months 1 and 4	Human biting rate, Biting location, Indoor resting density, Resistance status	Human sleeping time & location	Human behaviour is very important		Vector occurrence, Vector density, Larval habitat occupancy, Biting location, Biting time, Human biting rate, Indoor resting density	FALSE	1	6	6	5	2	3	4	5	5	5	5	5	5
C	2023-01-10 08:48:02	Post	Identify and formulate a specific programmatically relevant question	Any entomological surveillance indicator that a program has the capacity and resources to collect	It allows for the identification of human drivers of exposure	Programatic objectives, type of data requaired and resources we have.	Human baited traps, Indoor resting collections, CDC light trap placed outside, CDC light trap placed next to sleeping human, Human odor baited traps	Sentinel site	Term used to describe a human’s potential exposure to malaria due to a lack of effective malaria treatment and/or prevention being in place	Most peoples are exposed in asleeping with no net. So, other protective measure should be in place. Large proportion of people will bited while awake inside. Other intervention like repellants should be implemented as a supplementary to LLINs.	month 4	month 1 and 4	Vector occurrence, Vector density, Seasonality (adult vectors), Human biting rate, Biting time, Biting location, Indoor resting density, Resistance frequency, Resistance status	Human sleeping time & location	It is an important indicator		Vector occurrence, Vector density, Biting location, Biting time, Human biting rate, Indoor resting density	FALSE	1	6	6	4	6	6	6	6	6	6	6	6	6
C	2023-01-09 06:45:19	Pre	Identify and formulate a specific programmatically relevant question	Any entomological surveillance indicator recommended by the WHO	It allows for the identification of human drivers of exposure	knowing mosquito (1) and human behavior (2), mosquito composition (3)	CDC light trap placed next to sleeping human	Sentinel site	Term used to describe a human’s potential exposure to malaria due to a lack of effective malaria treatment and/or prevention being in place	Wide distribution of effective ITTN, utilizing repellents for the outsiders	the 6th month	4 and 8	Vector occurrence, Seasonality (adult vectors), Biting time, Indoor resting density, Resistance frequency, Resistance status	Human blood index	if the blood analysis indicates human, it directly linked with human exposure		Vector occurrence, Vector density, Biting location, Biting time, Human biting rate, Insecticide resistance frequency	FALSE	6	5	5	6	4	5	5	4	3	4	5	4	6
C	2023-01-10 08:35:19	Post	Identify and formulate a specific programmatically relevant question	Any requisite indicator deemed indispensable to correctly measuring the outcome of interest and generating actionable data for decision-making	It allows for the identification of human drivers of exposure	information on mosquito occurrence, behavior and susceptibility	CDC light trap placed next to sleeping human	Sentinel site	Term used to describe a human’s potential exposure to malaria due to a lack of effective malaria treatment and/or prevention being in place	1) Increasing LLINs distribution and proper utilization 2) utilization of atopical repellent	3	2 and 6	Vector occurrence, Vector density, Seasonality (adult vectors), Human biting rate, Biting time, Resistance frequency	Human blood index	If the mosquito doesn't get human blood, she may look for animals to perpetuate breeding and this may need animal-targeted interventions based on blood meal indices		Vector occurrence, Vector density, Biting time, Human biting rate, Insecticide resistance frequency	TRUE	5	5	5	4	6	6	6	5	5	5	6	6	6
C	2023-01-09 06:55:21	Pre	Identify and formulate a specific programmatically relevant question	Any entomological surveillance indicator recommended by the WHO	It allows for the identification of human drivers of exposure	Distribution of a vector,	Human baited traps	Sentinel site	Term used to describe a human’s potential exposure to malaria due to a lack of effective malaria treatment and/or prevention being in place	Increase knowledge for to use properly bed net	4-7	2-3 & 7-11	Vector occurrence, Vector density, Seasonality (adult vectors), Larval habitat availability, Larval habitat occupancy, Human biting rate, Biting time, Indoor resting density, Resistance frequency, Resistance status	Human sleeping time & location	Better to know the biting time		Vector occurrence, Vector density, Biting time	FALSE	1	6	5	5	5	4	5	5	6	6	6	6	6
C	2023-01-10 08:45:46	Post	Identify and formulate a specific programmatically relevant question	Any requisite indicator deemed indispensable to correctly measuring the outcome of interest and generating actionable data for decision-making	It allows for the identification of human drivers of exposure	sampling unit by method, number of sampling unit and sampling frequency	Human baited traps, Indoor resting collections, Human odor baited traps	Sentinel site	Term used to describe a human’s potential exposure to malaria due to a lack of effective malaria treatment and/or prevention being in place	Increase knowledge for to use properly bed net and increase IRS	3-7 month	5-7 months	Vector density, Human biting rate, Biting time, Indoor resting density, Resistance status	Human sleeping time & location	time and location are important to know about human behavior		Vector density, Larval habitat occupancy, Biting location, Biting time, Human biting rate	TRUE	1	6	5	2	6	6	6	5	6	6	6	6	6
C	2023-01-09 06:50:31	Pre	Identify the minimum essential indicators to collect	Any entomological surveillance indicator recommended by the WHO	It helps to develop a better relationship with community members	Human baited traps, CDC light trap placed next to sleeping human, CO2 modified CDC light trap	Human baited traps, Indoor resting collections, CDC light trap placed next to sleeping human, CO2 modified CDC light trap, Human odor baited traps	Sentinel site	Term used to describe a human’s potential exposure to malaria due to a lack of effective malaria treatment and/or prevention being in place	1. People need bed net asleep . 2, people no awake inside. People sleep under net minimized risk.	For the vector A need net between month 5 and 6 .For vector B people need net at 7 month at 7 month	6 and 7	Vector occurrence, Vector density, Seasonality (adult vectors), Larval habitat availability, Human biting rate	Human sleeping time & location	To apply intervention we need to know the people living habit		Vector occurrence, Vector density, Larval habitat occupancy, Biting time, Human biting rate	TRUE	4	3	1	2	3	2	4	3	3	4	3	3	3
C	2023-01-10 08:38:58	Post	Identify and formulate a specific programmatically relevant question	Any entomological surveillance indicator that a program has the capacity and resources to collect	It allows for the identification of human drivers of exposure	transmission , intervention and deployment	Human baited traps, Indoor resting collections, CDC light trap placed outside, CDC light trap placed next to sleeping human, CO2 modified CDC light trap, Gravid traps, Human odor baited traps	Sentinel site	Term used to describe a human’s potential exposure to malaria due to a lack of effective malaria treatment and/or prevention being in place	1. improve usage and access net. 2, prevention material or tools required for outdoor biting and indoor biting before people go to sleep under bed net	for vector A & c at month 5 . for vector B at month 6	5 and 6 month	Vector occurrence, Vector density, Seasonality (adult vectors), Larval habitat availability, Larval habitat occupancy, Human biting rate, Biting time, Biting location, Indoor resting density, Resistance frequency, Resistance status	Human sleeping time & location	Not to transmit the disease should be use net		Biting location, Biting time, Human biting rate	FALSE	3	4	3	4	4	4	4	5	5	5	5	5	5
C	2023-01-09 07:22:47	Pre	Identify and formulate a specific programmatically relevant question	Any entomological surveillance indicator recommended by the WHO	It allows for the identification of human drivers of exposure	facility, human resource and budget	CDC light trap placed outside, CDC light trap placed next to sleeping human, CO2 modified CDC light trap	Sentinel site	Term used to describe a human’s potential exposure to malaria due to a lack of effective malaria treatment and/or prevention being in place	To use insecticide treated bed nets effectively and IRS	from 5 to 7	3 and 4	Seasonality (adult vectors), Larval habitat availability, Human biting rate	Larval density	it is the larval density that can merge and bite human		Vector density, Biting location, Biting time, Human biting rate	FALSE	5	5	5	5	5	5	4	4	4	4	4	4	5
C	2023-01-10 08:35:20	Post	Identify and formulate a specific programmatically relevant question	Any entomological surveillance indicator that a program has the capacity and resources to collect	It allows for the identification of human drivers of exposure	resource, budget and well organized data sheet	Human baited traps, CDC light trap placed outside, CDC light trap placed next to sleeping human	Sentinel site	Term used to describe a human’s potential exposure to malaria due to a lack of effective malaria treatment and/or prevention being in place	Exposure risk for people observed awake inside, Exposure risk for people observed sleep with no net	2-4	1-2	Vector occurrence, Vector density, Human biting rate, Biting time, Indoor resting density, Resistance status	Human blood index	Humans have to be free from the bit of mosquitoes		Vector density, Biting location, Biting time, Human biting rate	TRUE	5	5	5	5	5	5	5	5	6	6	5	5	5
C	2023-01-09 07:04:36	Pre	Identify and formulate a specific programmatically relevant question	Any entomological surveillance indicator recommended by the WHO	It allows for the identification of human drivers of exposure	1. Species and behavior (human and vector) 2. Stages and ecology 3. Density/Abundance and entomological Inoculation	Human baited traps, Human odor baited traps	Sentinel site	Term used to describe holes in an insecticide treated bed net	1. LLINs distribution and IRS program are highly required 2. Community awareness about LLINS use, personal protection and exposure risk are best including environmental management	The 3rd months	The 3rd and 5th months	Vector density, Human biting rate, Biting time, Biting location	Human sleeping time & location	To link LLINs distribution physiblity with the community behavior as an effective vector control methods		Biting location, Biting time, Human biting rate	TRUE	6	6	5	6	6	6	6	5	5	4	5	6	5
C	2023-01-10 16:27:37	Post	Identify the minimum essential indicators to collect	Any requisite indicator deemed indispensable to correctly measuring the outcome of interest and generating actionable data for decision-making	It allows for the identification of human drivers of exposure	Minimum essential entomological indicators Community Behaviors Interventional efdicacy Epidimiological data	Human baited traps, Indoor resting collections, CDC light trap placed outside, CDC light trap placed next to sleeping human, CO2 modified CDC light trap, Gravid traps, Human odor baited traps	Sentinel site	Term used to describe a human’s potential exposure to malaria outside	Net distribution is highly recommended and IRS	The 2nd month	The 3rd and 6th months	Vector occurrence, Vector density, Seasonality (adult vectors), Larval habitat availability, Larval habitat occupancy, Human biting rate, Biting time, Biting location, Indoor resting density, Resistance frequency, Resistance status	Human blood index	Efficacy of the LLNs can be determined by human blood index		Biting location, Biting time, Human biting rate	TRUE	6	6	6	6	6	6	6	6	6	6	6	6	6
C	2023-01-09 07:03:35	Pre	Identify and formulate a specific programmatically relevant question	Any entomological surveillance indicator that a program has the capacity and resources to collect	It allows for the identification of human drivers of exposure	1.Trained people, 2. budget 3. time	Human baited traps, Indoor resting collections, CDC light trap placed next to sleeping human, CO2 modified CDC light trap, Human odor baited traps	Sentinel site	Term used to describe a human’s potential exposure to malaria due to a lack of effective malaria treatment and/or prevention being in place	Either lack (shortage) of effective control interventions while the people asleep or these control interventions are not comfortable to be used. 2. The malaria vector of the area bite mostly indoor so that control intervention should target indoor biting mosquitoes by modifying the housing condition or using ITNs and IRS	Throughout the year	4& 5	Vector occurrence, Vector density, Seasonality (adult vectors), Human biting rate, Biting time, Biting location, Indoor resting density, Resistance frequency, Resistance status	Human sleeping time & location	If people my sleep late and the mosquito bite before the sleeping time and if the place is not convince to hang the net it may not be effective		Vector occurrence, Vector density, Biting location, Biting time, Human biting rate	FALSE	3	6	6	4	4	3	6	5	5	6	5	5	5
C	2023-01-10 11:58:07	Post	Identify and formulate a specific programmatically relevant question	Any requisite indicator deemed indispensable to correctly measuring the outcome of interest and generating actionable data for decision-making	It allows for the identification of human drivers of exposure	1. Entomological equipment 2. budget 3. mosquito behavior	Human baited traps, CDC light trap placed next to sleeping human, CO2 modified CDC light trap, Human odor baited traps	Sentinel site	Term used to describe a human’s potential exposure to malaria due to a lack of effective malaria treatment and/or prevention being in place	community awareness to properly use their nets, educate the community to stay inside the net if they do not have activities during the night time	3-7	2 & 7	Vector occurrence, Vector density, Seasonality (adult vectors), Human biting rate, Biting time, Biting location, Indoor resting density, Resistance status	Human sleeping time & location	human sleeping time and location is important because even the net is distributed if the community sleep late and/outdoor it will not be effective		Vector occurrence, Vector density, Biting location, Biting time, Human biting rate	FALSE	5	6	6	6	6	6	6	6	6	6	6	6	6
C	2023-01-09 07:11:48	Pre	Identify the minimum essential indicators to collect	Any requisite indicator deemed indispensable to understanding insecticide resistance among adult vectors	It allows for the identification of human drivers of exposure	Case existence, Season of case happening, and intensity of the problem in the area	Indoor resting collections, CDC light trap placed outside, CDC light trap placed next to sleeping human, Human odor baited traps	Target site	Term used to describe holes in an insecticide treated bed net	green	5	5 & 6	Vector density, Larval habitat availability, Human biting rate, Indoor resting density, Resistance status	Human blood index	If the protozoa parasite is there still the problem is there.		Vector occurrence, Vector density, Larval habitat occupancy, Human biting rate, Indoor resting density, Insecticide resistance frequency	FALSE	2	5	3	6	3	3	4	2	2	3	2	2	2
C	2023-01-09 07:34:10	Pre	Identify and formulate a specific programmatically relevant question	Any entomological surveillance indicator that a program has the capacity and resources to collect	It allows for the identification of human drivers of exposure	1. survey method 2. what will be the outcomes needed? 3. how much costs needed to do this survey?	CDC light trap placed next to sleeping human, CO2 modified CDC light trap	Sentinel site	Term used to describe a human’s potential exposure to malaria due to a lack of effective malaria treatment and/or prevention being in place	1. The coverage of bed net should address this people 2. house screening may fill this gap	Month 1-4	2&3	Vector occurrence, Vector density, Seasonality (adult vectors), Larval habitat availability, Larval habitat occupancy, Human biting rate, Biting time, Biting location, Indoor resting density, Resistance frequency, Resistance status	Human sleeping time & location	It is must to ensure the peoples' sleeping location and time to use of LLINs.		Vector occurrence, Vector density, Biting location, Biting time, Human biting rate	FALSE	3	5	5	6	6	5	6	5	5	5	5	5	6
C	2023-01-10 08:47:13	Post	Identify and formulate a specific programmatically relevant question	Any entomological surveillance indicator that a program has the capacity and resources to collect	It allows for the identification of human drivers of exposure	CDC for for host seeking mosquito density HLC for mosquito behavior PSC for indoor resting density	Human baited traps, Indoor resting collections, CDC light trap placed next to sleeping human, Human odor baited traps	Sentinel site	Term used to describe a human’s potential exposure to malaria due to a lack of effective malaria treatment and/or prevention being in place	The community in the site should get ITN coverage House screening/ other protective method should be applied to reduce indoor biting rate.	Month 1	Month 1 & 2	Vector occurrence, Vector density, Larval habitat availability, Larval habitat occupancy, Human biting rate, Biting time, Biting location, Indoor resting density, Resistance status	Human sleeping time & location	To apply the LLINs, we should know where people sleep and when they go to bed.		Vector occurrence, Vector density, Biting location, Biting time, Human biting rate	TRUE	4	6	6	6	5	6	6	6	6	6	6	6	6
C	2023-01-09 07:11:37	Pre	Identify and formulate a specific programmatically relevant question	Any requisite indicator deemed indispensable to correctly measuring the outcome of interest and generating actionable data for decision-making	It allows for the identification of human drivers of exposure	number of people affected, prevalence of malaria and availability of resources	Human baited traps, Indoor resting collections, CDC light trap placed outside	Sentinel site	Term used to describe a human’s potential exposure to malaria outside	exposure risk for people observed asleep with no net, exposure risk for people observed awake outside	Months 4	Months 10 and 11	Vector occurrence, Vector density, Larval habitat availability, Human biting rate	Human blood index	provides information on the prevalence of the parasite in the population		Vector occurrence, Vector density, Insecticide resistance frequency	FALSE	2	2	2	2	2	2	2	2	2	2	2	2	2
C	2023-01-10 08:40:17	Post	Identify and formulate a specific programmatically relevant question	Any entomological surveillance indicator that a program has the capacity and resources to collect	It allows for the identification of human drivers of exposure	1. Sampling Method (Collection methods) 2. Analytical technique 3. Sampling Design (Sampling unit, sampling frequency etc)	Human baited traps, CDC light trap placed outside, CDC light trap placed next to sleeping human, CO2 modified CDC light trap	Sentinel site	Term used to describe a human’s potential exposure to malaria outside	1. Bed net distribution for those who have no bed net (to protect 44% peoples to protect from mosquito bite) 2. Teaching those who have bed net but not use (BCC)	Month 1	Month 2 and 3	Vector occurrence, Vector density, Seasonality (adult vectors), Larval habitat availability, Human biting rate, Indoor resting density, Resistance status	Human sleeping time & location	To know Protection Gap that it indicate how the human behavior expose peoples to the mosquito bite (LLINs utilization status, sleeping time, sleeping location (inside/outdoor)		Vector occurrence, Vector density, Biting location, Biting time, Human biting rate	TRUE	6	6	6	6	6	6	6	6	6	6	6	6	6
C	2023-01-10 08:31:33	Post	Identify and formulate a specific programmatically relevant question	Any requisite indicator deemed indispensable to correctly measuring the outcome of interest and generating actionable data for decision-making	It allows for the identification of human drivers of exposure	its relevance for the question at hand, its cost effectiveness, consideration eg ethics or legal	Human baited traps	Sentinel site	Term used to describe a human’s potential exposure to malaria due to a lack of effective malaria treatment and/or prevention being in place	use net while a sleep/awake or indoor spray	3 and 4	3 and 4	Human biting rate, Biting time, Biting location, Indoor resting density, Resistance status	Human sleeping time & location	because knowing where and when human are is important		Human biting rate	FALSE	3	4	3	4	4	4	5	5	5	5	5	5	5
C	2023-01-10 08:40:17	Post	Identify and formulate a specific programmatically relevant question	Any entomological surveillance indicator that a program has the capacity and resources to collect	It allows for the identification of human drivers of exposure	availability of resources, size of the population or the study unit,	Human baited traps, Indoor resting collections, CDC light trap placed next to sleeping human, Human odor baited traps	Sentinel site	Term used to describe a human’s potential exposure to malaria due to a lack of effective malaria treatment and/or prevention being in place	exposure risk for people observed awake inside, exposure risk for people observed a sleep with no net	3 and 4	3 and 4	Vector occurrence, Vector density, Larval habitat availability, Human biting rate, Biting time, Indoor resting density	Human blood index	will tell the parasite prevalence		Vector density, Biting location, Biting time, Human biting rate, Indoor resting density	FALSE	4	4	4	2	4	5	5	4	5	5	5	5	5
C	2023-01-09 06:58:43	Pre	Identify and formulate a specific programmatically relevant question	Any requisite indicator deemed indispensable to correctly measuring the outcome of interest and generating actionable data for decision-making	It allows for the identification of human drivers of exposure	budget, ecology, feasibility	Indoor resting collections, CDC light trap placed outside, CDC light trap placed next to sleeping human, CO2 modified CDC light trap, Gravid traps	Sentinel site	Term used to describe a human’s potential exposure to malaria due to a lack of effective malaria treatment and/or prevention being in place	Use LLINs and IRS	Month 3	Month 2 and 3	Vector density, Biting location, Indoor resting density	Human sleeping time & location	LLINs use is very much related to human behavior and sleeping locatiion		Vector density, Biting location, Biting time, Human biting rate, Indoor resting density	FALSE	1	3	3	3	3	4	3	3	3	3	3	3	3
C	2023-01-10 08:56:55	Post	Identify and formulate a specific programmatically relevant question	Any requisite indicator deemed indispensable to correctly measuring the outcome of interest and generating actionable data for decision-making	It allows for the identification of primary and secondary vectors in the area	the reaserch question,the objective and budget	Human baited traps, CDC light trap placed next to sleeping human, CO2 modified CDC light trap, Human odor baited traps	Sentinel site	Term used to describe a human’s potential exposure to malaria outside	use other method to protect out door biting including repellents, IRS and educte people to use nets	Month 3	Month 2 and3	Human biting rate, Biting time, Biting location, Indoor resting density, Resistance status	Human sleeping time & location	Human behavior is vital to maximaize net use		Vector density, Biting location, Biting time, Human biting rate	FALSE	1	5	4	5	5	6	5	5	5	5	5	4	5
C	2023-02-17 05:57:28	Post	Identify and formulate a specific programmatically relevant question	Any entomological surveillance indicator recommended by the WHO	It allows for the identification of human drivers of exposure	Indoor resting collections, Human baited traps, CDC light trap placed next to sleeping human	Human baited traps, Indoor resting collections, CDC light trap placed outside, CDC light trap placed next to sleeping human, CO2 modified CDC light trap, Gravid traps, Human odor baited traps	Sentinel site	Term used to describe a human’s potential exposure to malaria outside	use net during sleep and should be awake inside	month 3, 4 and 5	5 and 6	Vector occurrence, Human biting rate, Biting time, Biting location	Human sleeping time & location	easly identify the vector		Vector occurrence, Vector density	TRUE	3	3	3	3	3	3	3	3	3	3	3	3	3
